# Supplementary material for: CD151-enriched migrasomes mediate hepatocellular carcinoma invasion by conditioning cancer cells and promoting angiogenesis
Source: J Exp Clin Cancer Res. 2024 Jun 6;43:160. doi: 10.1186/s13046-024-03082-z (PMC11155183; doi:10.1186/s13046-024-03082-z)
Supplement: Supplementary file 2 — Supplementary Material 2 [file 13046_2024_3082_MOESM2_ESM.xlsx]

## Sheet: Readme
Table S1: Correlation analysis results of Tetraspanins in TCGA
Table S2: Correlation analysis results of Tetraspanins in ICGC
Table S3: Correlation analysis results of Tetraspanins in GSE1898
Table S4: Correlation analysis results of Tetraspanins in DepMap
Table S5: HCCLM3_CD151sh_vs_HCCLM3_Mock.All_DEG
Table S6: MHCC97H_CD151sh_vs_MHCC97H_Mock.All_DEG
Table S7: HCCLM3_CD151sh_vs_HCCLM3_Mock Gene Ontology (GO) analyse-biological process (BP)
Table S8: MHCC97H_CD151sh_vs_MHCC97H_Mock Gene Ontology (GO) analyse-biological process (BP)
Table S9: Common biological process (BP) between two sets of samples
Table S10: Tissue chip clinical information

## Sheet: Table S1
Table S1: Correlation analysis results of Tetraspanins in TCGA
	CD151	CD37	CD53	CD63	CD81	CD82	CD9	TSPAN1	TSPAN2	TSPAN3	TSPAN4	TSPAN5	TSPAN6	TSPAN7	TSPAN8	TSPAN9	TSPAN10	TSPAN11	TSPAN12	TSPAN13	TSPAN14	TSPAN15	TSPAN16	TSPAN17	TSPAN18	TSPAN19	UPK1B	UPK1A	PRPH2	ROM1	TSPAN31	TSPAN32	TSPAN33
CD151	1	0.102818	0.0701555	0.620648	0.117462	0.284764	0.0653731	0.117374	0.167285	0.35152	0.415462	-0.0624872	-0.0705389	-0.0909413	0.140411	0.00519418	0.229873	0.068943	0.112507	0.127	0.37489	0.390843	0.150566	0.514584	0.0939704	0.0749954	0.00704916	0.403523	0.0584118	0.332924	0.152276	0.0816102	-0.0021904
CD37	0.102818	1	0.894155	0.21207	0.0100435	0.222152	0.0927701	0.013457	0.274009	0.218742	0.144469	-0.0157175	-0.0254216	0.155705	0.0346189	-0.00907033	0.0880027	0.156906	0.0419947	0.0580943	0.269154	0.103884	0.0730124	0.147225	0.217953	0.0183626	0.0300577	0.0809207	0.0982016	0.0823892	0.0671509	0.677894	-0.026351
CD53	0.0701555	0.894155	1	0.242509	0.0407707	0.257049	0.0883826	0.0135787	0.287191	0.265162	0.199524	0.0243752	-0.0671483	0.149739	0.0239277	-0.0129821	0.106543	0.201088	0.0521889	0.115493	0.284254	0.0801674	0.0740193	0.139386	0.222483	0.0363432	0.0263606	0.0343598	0.112015	0.08209	0.0375378	0.677332	-0.058622
CD63	0.620648	0.21207	0.242509	1	0.011305	0.286125	0.0356721	0.12183	0.130251	0.497483	0.430058	0.114689	-0.0696947	0.0483344	0.159403	0.0490415	0.355301	0.130425	0.0817766	0.20045	0.466875	0.292739	0.222113	0.38642	0.127151	0.249545	0.0220171	0.307295	0.191533	0.295773	0.082719	0.242073	0.0162381
CD81	0.117462	0.0100435	0.0407707	0.0113051	1	0.16621	0.0586678	0.0711925	-0.00709808	-0.00332842	0.154972	0.0663735	-0.0328084	-0.209968	-0.236516	0.0537501	0.247005	0.0688177	-0.107941	-0.0102202	0.0221369	0.0331098	-0.0756565	-0.00163718	-0.018794	-0.049598	-0.0487549	0.0187117	-0.00285043	0.144988	0.0515177	0.0610514	0.0620294
CD82	0.284764	0.222152	0.257049	0.286125	0.16621	1	0.0979659	0.217047	0.167136	0.266907	0.266974	-0.0256502	0.039637	0.0199095	-0.0169386	0.283666	0.125739	0.281892	0.0857036	0.0437861	0.377618	0.336951	0.065778	0.266369	0.294986	-0.0267089	-0.0332679	0.163144	0.031381	0.184752	0.269684	0.349762	0.0284672
CD9	0.0653731	0.0927701	0.0883826	0.0356721	0.0586678	0.0979659	1	0.261418	0.251467	0.203655	-0.0236357	-0.0157928	0.121723	0.0456264	0.0332556	-0.0376624	-0.019682	0.0306297	-0.0819576	0.00776952	0.166909	0.194666	0.00316513	0.0691391	0.231114	-0.0669416	-0.0131847	-0.0279627	0.026621	0.0306907	0.104389	0.0405533	0.0103179
TSPAN1	0.117374	0.013457	0.0135787	0.12183	0.0711925	0.217047	0.261418	1	0.0947671	0.452116	0.0483031	-0.0161487	-0.0444706	-0.0570487	0.205213	-0.0365071	-0.00972233	-0.0131008	0.0754136	0.098091	0.0374959	0.167477	0.0302071	0.189024	-0.0200039	0.0276579	-0.00888141	-0.0216093	0.0238367	0.0916609	0.214821	-0.00393965	-0.0496445
TSPAN2	0.167285	0.274009	0.287191	0.130251	-0.00709808	0.167136	0.251467	0.0947671	1	0.260667	0.0301904	-0.001546	0.0124401	0.0832734	0.0696676	0.131156	0.0165692	0.34555	0.0177242	0.0700071	0.401363	0.373432	0.0541239	0.252988	0.413611	0.0340052	0.141983	-0.0049835	0.148566	0.115936	0.0590903	0.303008	-0.118799
TSPAN3	0.35152	0.218742	0.265162	0.497483	-0.00332842	0.266907	0.203655	0.452116	0.260667	1	0.265003	-0.0111368	-0.038301	0.136498	0.209444	0.0410721	0.201044	0.199315	0.23554	0.154866	0.327283	0.393829	0.238733	0.398647	0.194077	0.302817	0.0704385	0.0774755	0.365598	0.199209	0.20601	0.216301	-0.054848
TSPAN4	0.415462	0.144469	0.199524	0.430058	0.154972	0.266974	-0.0236357	0.0483031	0.0301904	0.265003	1	0.145173	-0.0578388	0.00347821	-0.00972041	0.0429668	0.20275	0.109973	0.133995	0.0347497	0.303793	0.274009	0.0832715	0.314514	0.0564949	0.0829584	0.0188906	0.107615	0.0641902	0.259282	0.169547	0.157524	-0.0473506
TSPAN5	-0.0624872	-0.0157175	0.0243753	0.114689	0.0663735	-0.0256502	-0.0157928	-0.0161487	-0.001546	-0.0111368	0.145173	1	0.0862215	-0.0284409	-0.110504	0.0877205	-0.00956851	0.053252	-0.0652178	-0.0409434	0.0705686	-0.0161736	-0.0275413	-0.0124044	0.0260424	-0.0232318	-0.0157786	0.00371999	-0.0263903	-0.0802154	0.125419	0.0577711	0.125859
TSPAN6	-0.0705389	-0.0254216	-0.0671483	-0.0696947	-0.0328084	0.039637	0.121723	-0.0444706	0.0124401	-0.038301	-0.0578388	0.0862215	1	0.176919	0.067154	0.135705	-0.0677664	-0.0396029	-0.141769	-0.00253474	0.0624224	0.0547641	-0.0173204	0.0535447	0.0580749	-0.0827995	-0.0491166	0.0504128	-0.0889843	-0.114185	0.234234	-0.0301908	0.19722
TSPAN7	-0.0909413	0.155705	0.149739	0.0483343	-0.209968	0.0199095	0.0456264	-0.0570487	0.0832734	0.136498	0.00347821	-0.0284409	0.176919	1	-0.0415242	0.157141	-0.0258949	0.0240608	0.0716383	-0.0738811	0.180964	-0.00290988	0.127405	-0.112757	0.276833	0.00781183	0.119783	0.0796507	0.0990961	-0.0369102	0.00506977	0.121687	0.00966333
TSPAN8	0.140411	0.0346189	0.0239277	0.159403	-0.236516	-0.0169386	0.0332556	0.205213	0.0696676	0.209444	-0.00972041	-0.110504	0.067154	-0.0415242	1	-0.163669	-0.0230367	-0.0311307	0.15799	0.155073	-0.0601005	0.0332566	0.148223	0.201245	0.0657873	0.0525238	-0.0309139	-0.0242359	-0.0286854	0.0672681	0.0904438	0.0177314	-0.057617
TSPAN9	0.00519418	-0.00907033	-0.0129821	0.0490415	0.0537501	0.283666	-0.0376624	-0.0365071	0.131156	0.0410721	0.0429668	0.0877205	0.135705	0.157141	-0.163669	1	0.259775	0.31169	-0.0369814	-0.125777	0.276053	-0.0679854	-0.117696	-0.0173757	0.310829	-0.12373	0.0180737	0.158542	0.101374	-0.0274314	0.0723061	0.351391	0.118397
TSPAN10	0.229873	0.0880027	0.106543	0.355301	0.247005	0.125739	-0.019682	-0.00972233	0.0165692	0.201044	0.20275	-0.00956851	-0.0677664	-0.0258949	-0.0230367	0.259775	1	0.024379	-0.00743877	0.106063	0.381338	0.0101647	0.0362729	0.021266	0.106944	-0.00971303	-0.0101403	0.31031	0.331578	0.109594	0.0148473	0.201442	-0.0567807
TSPAN11	0.068943	0.156906	0.201088	0.130425	0.0688177	0.281892	0.0306297	-0.0131008	0.34555	0.199315	0.109973	0.053252	-0.0396029	0.0240608	-0.0311307	0.31169	0.024379	1	0.0385835	0.0114548	0.197788	0.095624	0.137958	0.173088	0.47586	0.0709677	0.0798194	-0.0223234	0.127515	0.0703671	0.0302479	0.483778	-0.109997
TSPAN12	0.112507	0.0419947	0.0521889	0.0817766	-0.107941	0.0857036	-0.0819576	0.0754136	0.0177242	0.23554	0.133995	-0.0652178	-0.141769	0.0716383	0.15799	-0.0369814	-0.00743877	0.0385835	1	0.0369043	0.0527904	0.177915	0.143247	0.148986	0.0259159	0.0297087	0.0470568	-0.0211283	0.00993344	0.0224001	0.154125	0.0420983	-0.0266929
TSPAN13	0.127	0.0580943	0.115493	0.20045	-0.0102202	0.0437861	0.00776952	0.098091	0.0700071	0.154866	0.0347497	-0.0409434	-0.00253474	-0.0738811	0.155073	-0.125777	0.106063	0.0114548	0.0369043	1	0.061605	-0.00261461	0.0920852	0.0601534	-0.0117737	0.402025	-0.00988917	-0.0251683	0.0545282	0.0740816	-0.0488349	0.0267682	-0.0311963
TSPAN14	0.37489	0.269154	0.284254	0.466875	0.0221369	0.377618	0.166909	0.0374959	0.401363	0.327283	0.303793	0.0705686	0.0624224	0.180964	-0.0601005	0.276053	0.381338	0.197788	0.0527904	0.061605	1	0.492029	0.146565	0.357647	0.347643	0.0167354	0.0508357	0.291612	0.260103	0.183132	0.115843	0.315752	-0.0163751
TSPAN15	0.390843	0.103884	0.0801673	0.292739	0.0331098	0.336951	0.194666	0.167477	0.373432	0.393829	0.274009	-0.0161736	0.0547641	-0.00290988	0.0332566	-0.0679854	0.0101647	0.095624	0.177915	-0.00261461	0.492029	1	0.133569	0.569542	0.101015	0.0268607	0.0094715	0.0132894	0.0703108	0.207913	0.233025	0.0287802	-0.0212788
TSPAN16	0.150566	0.0730124	0.0740193	0.222113	-0.0756565	0.065778	0.00316513	0.0302071	0.0541239	0.238733	0.0832715	-0.0275413	-0.0173204	0.127405	0.148223	-0.117696	0.0362729	0.137958	0.143247	0.0920852	0.146565	0.133569	1	0.0984704	0.0106655	0.0875671	0.0821504	-0.0177325	0.123835	0.0506617	0.0735363	0.0167964	-0.0667725
TSPAN17	0.514584	0.147225	0.139386	0.38642	-0.00163718	0.266369	0.0691391	0.189024	0.252988	0.398647	0.314514	-0.0124044	0.0535447	-0.112757	0.201245	-0.0173757	0.021266	0.173088	0.148986	0.0601534	0.357647	0.569542	0.0984704	1	0.0668861	0.0640843	-0.0558693	0.0145032	0.0575883	0.246805	0.305082	0.152838	0.223656
TSPAN18	0.0939704	0.217953	0.222483	0.127151	-0.0187939	0.294986	0.231114	-0.020004	0.413611	0.194077	0.0564949	0.0260424	0.0580749	0.276833	0.0657873	0.310829	0.106944	0.47586	0.0259159	-0.0117737	0.347643	0.101015	0.0106655	0.0668861	1	-0.0398725	0.0886808	0.15316	0.153996	0.0366875	0.0722003	0.410423	-0.0792618
TSPAN19	0.0749954	0.0183626	0.0363432	0.249545	-0.049598	-0.0267089	-0.0669416	0.0276579	0.0340052	0.302817	0.0829584	-0.0232318	-0.0827995	0.00781183	0.0525238	-0.12373	-0.00971303	0.0709677	0.0297087	0.402025	0.0167354	0.0268607	0.0875671	0.0640843	-0.0398725	1	0.112095	-0.00870798	0.0796262	0.0889078	-0.0310737	-0.0201314	-0.0909027
UPK1B	0.00704916	0.0300577	0.0263606	0.0220171	-0.0487549	-0.0332679	-0.0131847	-0.00888141	0.141983	0.0704385	0.0188906	-0.0157786	-0.0491166	0.119783	-0.0309139	0.0180737	-0.0101403	0.0798194	0.0470568	-0.00988917	0.0508357	0.0094715	0.0821504	-0.0558693	0.0886808	0.112095	1	0.023773	0.411637	0.0314036	0.0282201	0.0780348	-0.0765248
UPK1A	0.403523	0.0809207	0.0343598	0.307295	0.0187117	0.163144	-0.0279627	-0.0216093	-0.0049835	0.0774755	0.107615	0.00371999	0.0504128	0.0796507	-0.0242359	0.158542	0.31031	-0.0223234	-0.0211283	-0.0251683	0.291612	0.0132894	-0.0177325	0.0145032	0.15316	-0.00870798	0.023773	1	0.0301055	0.1496	-0.0488939	0.0950975	-0.0499463
PRPH2	0.0584118	0.0982016	0.112015	0.191533	-0.00285043	0.031381	0.026621	0.0238367	0.148566	0.365598	0.0641902	-0.0263903	-0.0889843	0.0990961	-0.0286854	0.101374	0.331578	0.127515	0.00993344	0.0545282	0.260103	0.0703108	0.123835	0.0575883	0.153996	0.0796262	0.411637	0.0301055	1	0.0405852	-0.0442401	0.174864	-0.135239
ROM1	0.332924	0.0823892	0.08209	0.295773	0.144988	0.184752	0.0306907	0.0916609	0.115936	0.199209	0.259282	-0.0802154	-0.114185	-0.0369103	0.0672681	-0.0274314	0.109594	0.0703671	0.0224001	0.0740816	0.183132	0.207913	0.0506617	0.246805	0.0366875	0.0889078	0.0314036	0.1496	0.0405852	1	-0.0632906	0.132583	-0.0681171
TSPAN31	0.152276	0.0671509	0.0375378	0.082719	0.0515177	0.269684	0.104389	0.214821	0.0590903	0.20601	0.169547	0.125419	0.234234	0.00506977	0.0904438	0.0723061	0.0148473	0.0302479	0.154125	-0.0488349	0.115843	0.233025	0.0735363	0.305082	0.0722003	-0.0310737	0.0282201	-0.0488939	-0.0442401	-0.0632906	1	0.0455409	0.127298
TSPAN32	0.0816102	0.677894	0.677332	0.242073	0.0610514	0.349762	0.0405533	-0.00393965	0.303008	0.216301	0.157524	0.0577711	-0.0301908	0.121687	0.0177314	0.351391	0.201442	0.483778	0.0420983	0.0267682	0.315752	0.0287802	0.0167964	0.152838	0.410423	-0.0201314	0.0780348	0.0950975	0.174864	0.132583	0.0455409	1	-0.0344579
TSPAN33	-0.0021904	-0.026351	-0.058622	0.0162381	0.0620294	0.0284672	0.0103179	-0.0496445	-0.118799	-0.054848	-0.0473506	0.125859	0.19722	0.00966333	-0.057617	0.118397	-0.0567807	-0.109997	-0.0266929	-0.0311963	-0.0163751	-0.0212788	-0.0667725	0.223656	-0.0792618	-0.0909027	-0.0765248	-0.0499463	-0.135239	-0.0681171	0.127298	-0.0344579	1

## Sheet: Table S2
Table S2: Correlation analysis results of Tetraspanins in ICGC
	CD151	CD37	CD53	CD63	CD81	CD82	CD9	TSPAN1	TSPAN2	TSPAN3	TSPAN4	TSPAN5	TSPAN6	TSPAN7	TSPAN8	TSPAN9	TSPAN10	TSPAN11	TSPAN12	TSPAN13	TSPAN14	TSPAN15	TSPAN16	TSPAN17	TSPAN18	TSPAN19	UPK1B	UPK1A	PRPH2	ROM1	TSPAN31	TSPAN32	TSPAN33
CD151	1	0.188892	0.163849	0.666143	0.0727179	0.111927	0.176225	0.275324	0.337716	0.501451	0.551534	0.0630816	0.023163	-0.143436	0.216353	-0.197634	0.274045	0.046219	0.0952393	0.145737	0.276797	0.673117	0.201662	0.684152	0.0919415	0.269373	0.187214	0.264997	0.242641	0.139427	0.479892	0.0650535	0.162516
CD37	0.188892	1	0.911335	0.408106	0.210728	0.156318	0.180347	-0.0159709	0.34857	0.189609	0.415559	0.0776811	-0.222472	0.180124	0.00547635	-0.237599	0.115352	0.403023	-0.0446645	-9.97984e-05	0.293434	0.210429	0.137712	0.259989	0.290521	0.0928173	-0.00125988	0.0969938	0.214906	0.0578959	0.0730961	0.81879	-0.0616375
CD53	0.163849	0.911335	1	0.436857	0.199818	0.187492	0.209699	0.0137145	0.342741	0.211506	0.398388	0.0838538	-0.23605	0.191348	0.00892793	-0.272384	0.118965	0.380144	-0.0188488	0.0334592	0.311138	0.180077	0.157621	0.238203	0.280346	0.0639601	0.0140715	0.0790461	0.216567	0.0500454	0.0446601	0.735082	-0.097498
CD63	0.666143	0.408106	0.436857	1	0.0976259	0.187894	0.200671	0.230257	0.26062	0.556856	0.578588	0.168737	-0.035168	0.0596125	0.212632	-0.284345	0.341919	0.150381	0.052803	0.2066	0.310814	0.580448	0.172636	0.660243	0.128976	0.337291	0.110089	0.21285	0.249111	0.0939675	0.433526	0.243251	0.153649
CD81	0.0727179	0.210728	0.199818	0.0976259	1	0.166415	0.0931283	0.0158973	0.104653	-0.0470636	0.258542	0.0192532	-0.206648	0.0840096	-0.0323543	0.043057	0.0246318	0.172016	-0.145776	-0.0587899	-0.0380982	0.11198	0.0446482	-0.0344099	-0.0427016	-0.0284648	-0.0293362	-0.238361	-0.0301113	0.219946	0.00596056	0.239782	-0.0388163
CD82	0.111927	0.156318	0.187492	0.187894	0.166415	1	0.429478	0.520277	0.12008	0.424709	0.0962906	0.0215274	-0.174938	0.0795586	0.708038	-0.136289	0.0246137	0.152644	0.00389226	0.214215	0.148628	0.394513	0.0786554	0.2417	-0.0143151	0.0509348	0.200359	-0.0370259	-0.034458	0.0151428	0.137597	0.0607494	-0.0599049
CD9	0.176225	0.180347	0.209699	0.200671	0.0931284	0.429478	1	0.362593	0.249993	0.225137	0.0829969	0.0302991	-0.126185	0.0226031	0.176985	-0.158081	0.0936964	0.146924	-0.0395641	0.14388	0.248501	0.196439	0.0760186	0.184817	0.0693896	0.0608999	0.40993	0.0349998	0.0720702	0.0741335	0.115372	0.07809	-0.0815561
TSPAN1	0.275324	-0.0159709	0.0137145	0.230257	0.0158973	0.520277	0.362593	1	0.286104	0.675052	0.00150077	0.02469	-0.15254	-0.0847108	0.686717	-0.128246	0.0511842	0.0193156	-0.00596786	0.357805	0.0941862	0.466503	0.25724	0.342549	-0.0518343	0.0981593	0.719399	-0.0154434	0.0522922	0.0676054	0.0758951	-0.0314455	-0.0788338
TSPAN2	0.337716	0.348571	0.342741	0.26062	0.104653	0.12008	0.249993	0.286104	1	0.344155	0.18777	0.0166646	-0.117697	0.0424049	0.171223	-0.130988	-0.00541757	0.239438	0.0904056	0.108916	0.251678	0.404827	0.194109	0.320645	0.315718	0.240295	0.51811	0.178924	0.305997	0.0937425	0.135112	0.322969	-0.147315
TSPAN3	0.501451	0.189609	0.211506	0.556856	-0.0470636	0.424709	0.225137	0.675052	0.344155	1	0.255963	0.127189	-0.033985	0.0560265	0.613169	-0.187236	0.151719	0.132984	0.189598	0.379625	0.256208	0.652657	0.242615	0.548307	0.185495	0.178766	0.406036	0.164182	0.244354	0.0423499	0.28297	0.110017	0.0418235
TSPAN4	0.551534	0.415559	0.398388	0.578588	0.258542	0.0962906	0.0829969	0.00150077	0.18777	0.255963	1	0.233622	-0.085331	0.184916	0.0193493	-0.157062	0.232528	0.178571	0.0116076	-0.00526455	0.276966	0.434576	0.117189	0.496094	0.190683	0.159487	-0.0269252	0.163194	0.15493	0.0924796	0.309361	0.311505	0.063455
TSPAN5	0.0630816	0.0776811	0.0838538	0.168737	0.0192532	0.0215274	0.0302991	0.02469	0.0166646	0.127189	0.233622	1	0.0733424	-0.0398631	0.0130588	0.0368948	0.0538726	0.206563	-0.146692	0.0386157	0.0722129	0.114392	-0.0340601	0.164157	0.0718887	0.00921987	0.024798	0.0312769	0.0429083	-0.0468618	0.180249	0.12671	0.159066
TSPAN6	0.023163	-0.222472	-0.23605	-0.035168	-0.206648	-0.174938	-0.126185	-0.15254	-0.117697	-0.033985	-0.085331	0.0733424	1	-0.0221324	-0.0148994	0.124107	0.082503	-0.129415	-0.0763727	-0.0386316	-0.103076	-0.125081	-0.0759943	0.053158	-0.0386247	-0.0327633	-0.113574	0.259074	-0.125247	-0.136556	0.261607	-0.26595	0.315043
TSPAN7	-0.143436	0.180124	0.191348	0.0596125	0.0840096	0.0795586	0.0226031	-0.0847108	0.0424049	0.0560265	0.184916	-0.0398631	-0.0221324	1	-0.0759111	0.103309	-0.0411764	0.162552	0.168341	-0.0183158	0.206374	-0.038148	0.0241519	-0.127564	0.178152	-0.0903789	-0.0739548	0.0380001	0.0731159	-0.0757167	-0.0556374	0.172812	-0.139726
TSPAN8	0.216353	0.00547635	0.00892793	0.212632	-0.0323543	0.708038	0.176985	0.686717	0.171223	0.613169	0.0193493	0.0130588	-0.0148994	-0.0759111	1	-0.1372	0.0330626	-0.018882	0.0200382	0.287346	0.0671868	0.410001	0.180146	0.289081	-0.0346031	0.117303	0.352448	0.0503133	-0.00209976	0.00365074	0.123716	-0.016418	0.00689839
TSPAN9	-0.197634	-0.237599	-0.272384	-0.284345	0.043057	-0.136289	-0.158081	-0.128246	-0.130988	-0.187236	-0.157062	0.0368948	0.124107	0.103309	-0.1372	1	0.00620263	-0.0138274	-0.04016	-0.233452	-0.0781909	-0.208741	-0.0724137	-0.196648	0.00753181	-0.200537	-0.0949811	0.00968294	-0.0871077	-0.000335371	0.0222393	-0.117114	0.0715672
TSPAN10	0.274045	0.115352	0.118965	0.341919	0.0246318	0.0246137	0.0936964	0.0511842	-0.00541757	0.151719	0.232528	0.0538726	0.082503	-0.0411764	0.0330626	0.00620263	1	0.0838305	0.0207684	0.0222491	0.144914	0.0645301	-0.00568132	0.350942	0.0424787	0.275972	0.00201879	0.186727	0.0846054	0.0575136	0.169246	0.0653206	0.275993
TSPAN11	0.046219	0.403023	0.380144	0.150381	0.172016	0.152644	0.146924	0.0193156	0.239438	0.132984	0.178571	0.206563	-0.129415	0.162552	-0.018882	-0.0138274	0.0838305	1	-0.0123601	0.0156697	0.149627	0.132033	0.106231	0.100362	0.193429	0.0285314	0.0171668	-0.00937928	0.152392	0.0275462	-0.00473623	0.307349	-0.0827001
TSPAN12	0.0952393	-0.0446645	-0.0188488	0.052803	-0.145776	0.00389226	-0.0395641	-0.00596786	0.0904056	0.189598	0.0116076	-0.146692	-0.0763727	0.168341	0.0200382	-0.04016	0.0207684	-0.0123601	1	0.207372	0.0228228	-0.00653267	0.182432	0.0388506	0.0307773	0.130743	-0.0122811	0.174393	0.0481924	-0.116615	0.010099	-0.11877	-0.116248
TSPAN13	0.145737	-9.97984e-05	0.0334592	0.2066	-0.0587899	0.214215	0.14388	0.357805	0.108916	0.379625	-0.00526455	0.0386157	-0.0386316	-0.0183158	0.287346	-0.233452	0.0222491	0.0156697	0.207372	1	0.0822279	0.159537	0.16289	0.23632	0.0537382	0.139931	0.172824	0.0595632	0.0621932	0.0211892	0.00852444	-0.0233754	0.073992
TSPAN14	0.276797	0.293434	0.311138	0.310814	-0.0380982	0.148628	0.248501	0.0941862	0.251678	0.256208	0.276966	0.0722129	-0.103076	0.206374	0.0671868	-0.0781909	0.144914	0.149627	0.0228228	0.0822279	1	0.308882	0.117103	0.355545	0.356798	0.0617816	0.122433	0.131659	0.753122	0.117149	0.131861	0.235265	0.0650229
TSPAN15	0.673117	0.210429	0.180077	0.580448	0.11198	0.394513	0.196439	0.466503	0.404827	0.652657	0.434576	0.114392	-0.125081	-0.038148	0.410001	-0.208741	0.0645301	0.132033	-0.00653267	0.159536	0.308882	1	0.173065	0.614849	0.101596	0.168419	0.356465	0.0742384	0.204178	0.1386	0.38648	0.101281	-0.0390399
TSPAN16	0.201662	0.137712	0.157621	0.172636	0.0446482	0.0786554	0.0760186	0.25724	0.194109	0.242615	0.117189	-0.0340601	-0.0759943	0.0241519	0.180146	-0.0724137	-0.00568132	0.106231	0.182432	0.16289	0.117103	0.173065	1	0.120911	0.0645411	0.1348	0.153738	0.148251	0.152429	0.0662771	0.00599096	0.0994599	-0.0533305
TSPAN17	0.684152	0.259989	0.238203	0.660243	-0.0344099	0.2417	0.184817	0.342549	0.320645	0.548307	0.496094	0.164157	0.053158	-0.127564	0.289081	-0.196648	0.350942	0.100362	0.0388506	0.23632	0.355545	0.614849	0.120911	1	0.158454	0.233501	0.256346	0.255529	0.236239	0.0552152	0.561046	0.182185	0.422275
TSPAN18	0.0919415	0.290521	0.280346	0.128976	-0.0427016	-0.0143151	0.0693896	-0.0518343	0.315718	0.185495	0.190683	0.0718887	-0.0386247	0.178152	-0.0346031	0.00753181	0.0424787	0.193429	0.0307773	0.0537382	0.356798	0.101596	0.0645411	0.158454	1	0.00512152	-0.0120239	0.192041	0.334078	-0.00367988	0.0849661	0.286839	-0.0347355
TSPAN19	0.269373	0.0928173	0.0639601	0.337291	-0.0284648	0.0509348	0.0608999	0.0981593	0.240295	0.178766	0.159487	0.00921987	-0.0327633	-0.0903789	0.117303	-0.200537	0.275972	0.0285314	0.130743	0.139931	0.0617816	0.168419	0.1348	0.233501	0.00512152	1	0.127601	0.104453	0.126706	0.0534241	0.114053	0.0279315	0.0188091
UPK1B	0.187214	-0.00125988	0.0140715	0.110089	-0.0293362	0.200359	0.40993	0.719399	0.51811	0.406036	-0.0269252	0.024798	-0.113574	-0.0739548	0.352448	-0.0949811	0.00201879	0.0171668	-0.0122811	0.172824	0.122433	0.356465	0.153738	0.256346	-0.0120239	0.127601	1	0.00131065	0.0542587	0.0567497	0.0252649	-0.0187474	-0.0874037
UPK1A	0.264997	0.0969938	0.0790461	0.21285	-0.238361	-0.0370259	0.0349998	-0.0154434	0.178924	0.164182	0.163194	0.0312769	0.259074	0.0380001	0.0503133	0.00968294	0.186727	-0.00937928	0.174393	0.0595632	0.131659	0.0742384	0.148251	0.255529	0.192041	0.104453	0.00131065	1	0.100688	-0.0668482	0.156123	0.0183487	0.161496
PRPH2	0.242641	0.214906	0.216567	0.249111	-0.0301113	-0.034458	0.0720702	0.0522922	0.305997	0.244354	0.15493	0.0429083	-0.125247	0.0731159	-0.00209976	-0.0871077	0.0846054	0.152392	0.0481924	0.0621932	0.753122	0.204178	0.152429	0.236239	0.334078	0.126706	0.0542587	0.100688	1	0.113212	0.0504986	0.23738	0.0105422
ROM1	0.139427	0.0578959	0.0500454	0.0939675	0.219946	0.0151428	0.0741335	0.0676054	0.0937425	0.0423499	0.0924796	-0.0468618	-0.136556	-0.0757167	0.00365074	-0.000335371	0.0575136	0.0275462	-0.116615	0.0211892	0.117149	0.1386	0.0662771	0.0552152	-0.00367988	0.0534241	0.0567497	-0.0668482	0.113212	1	-0.0752382	0.0521797	-0.0987139
TSPAN31	0.479892	0.0730961	0.0446601	0.433526	0.00596056	0.137597	0.115372	0.0758951	0.135112	0.28297	0.309361	0.180249	0.261607	-0.0556374	0.123716	0.0222393	0.169246	-0.00473623	0.010099	0.00852444	0.131861	0.38648	0.00599096	0.561046	0.0849661	0.114053	0.0252649	0.156123	0.0504986	-0.0752382	1	0.0459934	0.384892
TSPAN32	0.0650535	0.81879	0.735082	0.243251	0.239782	0.0607494	0.07809	-0.0314455	0.322969	0.110017	0.311505	0.12671	-0.26595	0.172812	-0.016418	-0.117114	0.0653206	0.307349	-0.11877	-0.0233754	0.235265	0.101281	0.0994599	0.182185	0.286839	0.0279316	-0.0187474	0.0183487	0.23738	0.0521796	0.0459934	1	-0.0527355
TSPAN33	0.162516	-0.0616375	-0.097498	0.153649	-0.0388163	-0.0599049	-0.0815561	-0.0788338	-0.147315	0.0418235	0.063455	0.159066	0.315043	-0.139726	0.00689839	0.0715672	0.275993	-0.0827001	-0.116248	0.073992	0.0650229	-0.0390399	-0.0533305	0.422275	-0.0347355	0.0188091	-0.0874037	0.161496	0.0105422	-0.0987139	0.384892	-0.0527355	1

## Sheet: Table S3
Table S3: Correlation analysis results of Tetraspanins in GSE1898
	CD151	CD37	CD53	CD63	CD81	CD82	CD9	TSPAN1	TSPAN2	TSPAN3	TSPAN4	TSPAN5	TSPAN6	TSPAN8	TSPAN9	TSPAN10	TSPAN12	TSPAN13	TSPAN14	TSPAN15	TSPAN17	TSPAN18	UPK1B	UPK1A	ROM1	TSPAN31	TSPAN32	TSPAN33
CD151	1	0.297932	0.203182	0.512293	-0.299313	-0.115986	-0.151616	-0.305052	0.0219125	0.614035	0.58091	0.013923	-0.114875	0.58161	0.359384	0.260296	-0.270255	0.122909	0.300567	0.401133	0.312724	-0.137404	0.0202104	-0.229878	-0.0409691	0.160786	0.524652	0.0371566
CD37	0.297932	1	0.310813	0.21694	-0.0626664	-0.0763014	0.224095	-0.327364	-0.0376384	0.268967	0.21966	-0.102993	-0.0812607	0.286491	0.0461687	0.0478636	-0.135334	0.0698748	0.27953	0.132759	0.1116	-0.0236359	0.01156	0.00152247	0.0160695	-0.0587034	0.240675	-0.0514616
CD53	0.203182	0.310813	1	0.34786	-0.0617705	-0.137879	-0.0356158	-0.110322	0.0764346	0.386939	0.357396	-0.148044	-0.30306	0.176816	0.0146049	0.159233	-0.0520798	0.0619005	0.33992	0.151411	0.227295	-0.089572	0.0479912	-0.045914	-0.0713773	-0.055516	0.303644	-0.101216
CD63	0.512293	0.21694	0.34786	1	-0.217705	-0.12147	-0.230377	-0.390346	-0.0878195	0.629185	0.432809	-0.124906	0.0236614	0.326714	0.287664	0.116563	-0.105365	0.241937	0.484975	0.212351	0.246873	-0.105057	-0.0847828	-0.18333	0.0777005	0.0780401	0.280819	0.0445355
CD81	-0.299313	-0.0626664	-0.0617705	-0.217705	1	0.113934	0.246739	0.222332	-0.0353252	-0.36087	-0.165831	-0.0422521	0.351616	-0.411422	-0.27719	-0.312048	0.223633	-0.146715	-0.393648	-0.263426	-0.0028863	0.0933474	-0.171042	0.247802	-0.048477	0.0523507	-0.269477	-0.0608432
CD82	-0.115986	-0.0763014	-0.137879	-0.12147	0.113934	1	0.0351373	0.117182	0.136012	-0.194157	-0.0810193	0.0998321	0.0794129	-0.078702	-0.0117071	0.0144574	-0.0580179	-0.0316436	-0.0446526	0.0428692	-0.0121921	0.13156	0.0357194	0.131919	0.124344	0.103674	0.0385385	0.252315
CD9	-0.151616	0.224095	-0.0356158	-0.230377	0.246739	0.0351373	1	0.248045	-0.0386727	-0.198126	-0.178633	-0.057207	0.141841	-0.187394	-0.138788	-0.102755	0.033569	0.0460667	-0.114742	-0.0792317	-0.0597604	0.0387802	-0.0192135	0.176562	-0.0426839	-0.0702856	-0.147074	-0.0326503
TSPAN1	-0.305052	-0.327364	-0.110322	-0.390346	0.222332	0.117182	0.248045	1	0.179028	-0.263445	-0.390039	0.0146021	-0.122428	-0.280364	-0.212761	-0.0172561	0.162973	-0.00683448	-0.267957	0.0325116	-0.115048	0.0636167	0.222707	0.283508	0.0704516	-0.116285	-0.0610543	0.0987413
TSPAN2	0.0219124	-0.0376384	0.0764346	-0.0878195	-0.0353252	0.136012	-0.0386727	0.179028	1	0.0172535	0.0247291	0.108579	-0.0379972	0.00488528	0.0946642	0.111471	0.0444159	-0.0733638	-0.0539192	0.164758	0.0133829	0.269401	0.257436	0.422153	0.120439	-0.0093016	0.220418	-0.0172616
TSPAN3	0.614035	0.268967	0.386939	0.629185	-0.36087	-0.194157	-0.198126	-0.263445	0.0172535	1	0.451011	-0.130371	-0.165395	0.535437	0.236947	0.22037	-0.224935	0.265326	0.38221	0.394752	0.225644	-0.00458079	0.113441	-0.22443	0.0596502	-0.079239	0.439833	-0.0104264
TSPAN4	0.58091	0.21966	0.357396	0.432809	-0.165831	-0.0810193	-0.178633	-0.390039	0.0247291	0.451011	1	0.0667114	-0.0452218	0.346306	0.366254	0.237179	-0.424261	-0.283031	0.379589	0.198085	0.429021	-0.0626709	-0.0662817	-0.238112	0.000637816	0.123925	0.359516	0.0241977
TSPAN5	0.013923	-0.102993	-0.148044	-0.124906	-0.0422521	0.0998321	-0.057207	0.0146021	0.108579	-0.130371	0.0667113	1	0.00595905	-0.0552981	0.0234744	0.0301805	-0.166884	-0.121839	-0.108457	-0.0382181	0.192448	0.00128017	-0.095515	0.0359184	0.101193	0.146268	0.0190301	-0.0165391
TSPAN6	-0.114875	-0.0812607	-0.30306	0.0236614	0.351616	0.0794129	0.141841	-0.122428	-0.0379972	-0.165395	-0.0452218	0.00595905	1	0.013326	-0.0397228	-0.311092	0.100755	-0.0296346	-0.177239	-0.0738193	0.00499164	0.0696034	-0.250296	0.0942166	-0.0152225	0.241517	-0.25718	0.00431438
TSPAN8	0.58161	0.286491	0.176816	0.326714	-0.411422	-0.078702	-0.187394	-0.280364	0.00488528	0.535437	0.346306	-0.0552981	0.013326	1	0.276293	0.167359	-0.349976	0.197418	0.179869	0.486708	0.293314	-0.146239	0.0743667	-0.200377	-0.028229	0.173123	0.43255	0.0252471
TSPAN9	0.359384	0.0461687	0.0146049	0.287664	-0.27719	-0.0117071	-0.138788	-0.212761	0.0946642	0.236947	0.366254	0.0234744	-0.0397228	0.276293	1	0.228701	-0.353253	0.0254171	0.17019	0.196697	0.205373	0.00696679	0.0798885	-0.156727	0.0454303	0.0937385	0.333466	0.171295
TSPAN10	0.260296	0.0478636	0.159233	0.116563	-0.312048	0.0144574	-0.102755	-0.0172561	0.111471	0.22037	0.237179	0.0301805	-0.311092	0.167359	0.228701	1	-0.37912	-0.0722427	0.225171	0.228661	0.0939701	0.104929	0.161575	-0.105932	0.0868228	-0.0245538	0.391185	0.100343
TSPAN12	-0.270255	-0.135334	-0.0520798	-0.105365	0.223633	-0.0580179	0.033569	0.162973	0.0444159	-0.224935	-0.424261	-0.166884	0.100755	-0.349976	-0.353253	-0.37912	1	0.266697	-0.179065	-0.280446	-0.303823	0.0515139	-0.158474	0.16339	0.0530813	-0.0101813	-0.320816	-0.0583935
TSPAN13	0.122909	0.0698748	0.0619005	0.241937	-0.146715	-0.0316435	0.0460667	-0.00683448	-0.0733638	0.265326	-0.283031	-0.121839	-0.0296346	0.197418	0.0254171	-0.0722427	0.266697	1	0.136997	0.0329009	-0.210224	-0.0977954	0.0827222	0.0195524	-0.00588068	-0.0593642	0.0696705	0.0266532
TSPAN14	0.300567	0.27953	0.33992	0.484975	-0.393648	-0.0446527	-0.114742	-0.267957	-0.0539192	0.38221	0.379589	-0.108457	-0.177239	0.179869	0.17019	0.225171	-0.179065	0.136997	1	0.183658	0.0582622	0.0258001	0.0310127	-0.187059	0.0636479	0.10077	0.292437	-0.00957566
TSPAN15	0.401133	0.132759	0.151411	0.212351	-0.263426	0.0428692	-0.0792317	0.0325116	0.164758	0.394752	0.198085	-0.0382181	-0.0738193	0.486708	0.196697	0.228661	-0.280446	0.0329009	0.183658	1	0.2425	0.0738635	0.25247	-0.0696406	0.00879386	0.05492	0.433744	0.075136
TSPAN17	0.312724	0.1116	0.227295	0.246873	-0.0028863	-0.0121921	-0.0597604	-0.115048	0.0133829	0.225644	0.429021	0.192448	0.00499164	0.293314	0.205373	0.0939701	-0.303823	-0.210224	0.0582622	0.2425	1	-0.0349352	-0.0785437	-0.196209	-0.0349403	0.234167	0.29981	0.0339639
TSPAN18	-0.137404	-0.0236359	-0.089572	-0.105057	0.0933474	0.13156	0.0387802	0.0636167	0.269401	-0.00458079	-0.0626709	0.00128017	0.0696034	-0.146239	0.00696679	0.104929	0.0515138	-0.0977954	0.0258001	0.0738635	-0.0349352	1	0.142289	0.167452	0.123571	-0.0831454	0.176938	-0.00804029
UPK1B	0.0202104	0.01156	0.0479912	-0.0847828	-0.171042	0.0357194	-0.0192135	0.222707	0.257436	0.113441	-0.0662817	-0.095515	-0.250296	0.0743667	0.0798885	0.161575	-0.158474	0.0827222	0.0310127	0.25247	-0.0785437	0.142289	1	0.0755769	-0.0132816	-0.216717	0.314893	0.102301
UPK1A	-0.229878	0.00152247	-0.045914	-0.18333	0.247802	0.131919	0.176562	0.283508	0.422153	-0.22443	-0.238112	0.0359184	0.0942166	-0.200377	-0.156727	-0.105932	0.16339	0.0195524	-0.187059	-0.0696406	-0.196209	0.167452	0.0755769	1	0.291577	-0.144089	-0.0668903	0.083629
ROM1	-0.0409691	0.0160695	-0.0713773	0.0777005	-0.048477	0.124344	-0.0426839	0.0704516	0.120439	0.0596502	0.000637816	0.101193	-0.0152225	-0.028229	0.0454303	0.0868228	0.0530813	-0.00588068	0.0636479	0.00879386	-0.0349403	0.123571	-0.0132816	0.291577	1	-0.021143	0.00429084	0.1348
TSPAN31	0.160786	-0.0587034	-0.055516	0.0780401	0.0523507	0.103674	-0.0702856	-0.116285	-0.0093016	-0.079239	0.123925	0.146268	0.241517	0.173123	0.0937385	-0.0245538	-0.0101812	-0.0593642	0.10077	0.05492	0.234167	-0.0831454	-0.216717	-0.144089	-0.021143	1	0.0292094	-0.00673489
TSPAN32	0.524652	0.240675	0.303644	0.280819	-0.269477	0.0385385	-0.147074	-0.0610543	0.220418	0.439833	0.359516	0.0190301	-0.25718	0.43255	0.333466	0.391185	-0.320816	0.0696705	0.292437	0.433744	0.29981	0.176938	0.314893	-0.0668903	0.00429084	0.0292094	1	0.188666
TSPAN33	0.0371566	-0.0514616	-0.101216	0.0445355	-0.0608432	0.252315	-0.0326503	0.0987413	-0.0172616	-0.0104264	0.0241977	-0.0165391	0.00431438	0.0252471	0.171295	0.100343	-0.0583935	0.0266532	-0.00957566	0.075136	0.0339639	-0.00804029	0.102301	0.083629	0.1348	-0.00673489	0.188666	1

## Sheet: Table S4
Table S4: Correlation analysis results of Tetraspanins in DepMap
	CD151	CD37	CD53	CD63	CD81	CD82	CD9	TSPAN1	TSPAN2	TSPAN3	TSPAN4	TSPAN5	TSPAN6	TSPAN7	TSPAN8	TSPAN9	TSPAN10	TSPAN11	TSPAN12	TSPAN13	TSPAN14	TSPAN15	TSPAN16	TSPAN17	TSPAN18	TSPAN19	UPK1B	UPK1A	PRPH2	ROM1	TSPAN31	TSPAN32	TSPAN33
CD151	1	-0.509916	0.339827	0.21257	0.233106	0.648763	0.451086	0.13735	0.283302	0.0334598	0.67594	0.550556	0.00857753	-0.296731	-0.556827	-0.327645	0.438555	0.079063	-0.482036	-0.39651	0.345019	0.201815	-0.344766	0.532857	0.111988	-0.0105349	-0.156048	-0.159455	-0.0301928	0.320292	-0.150332	0.399473	-0.467025
CD37	-0.509916	1	-0.349453	-0.144128	-0.004512	-0.534497	-0.528674	-0.148174	-0.0117189	0.221328	-0.312334	-0.434389	0.295513	0.248409	0.397239	0.16148	-0.0333603	-0.270673	0.319693	0.468357	-0.204722	0.181175	0.232259	-0.322625	-0.376718	0.0667058	0.322247	0.108965	0.00739205	-0.153479	-0.236258	-0.202885	0.641084
CD53	0.339827	-0.349453	1	0.132269	-0.429515	0.32448	0.198911	-0.221598	0.226285	-0.0744386	0.00849391	0.29617	-0.331539	0.23661	-0.200266	-0.0637228	-0.0936918	-0.0277273	-0.328532	-0.292561	-0.239648	-0.00487208	-0.0651728	0.465218	0.127536	-0.0059508	-0.397887	-0.324036	0.104893	0.250085	-0.225927	0.173869	-0.420712
CD63	0.21257	-0.144128	0.132269	1	0.292783	0.521175	0.142294	0.0764601	0.0210871	0.198626	0.338959	0.0800004	-0.176424	0.0572548	0.297247	-0.169682	0.156615	0.0184079	-0.0775614	-0.00849708	-0.271061	0.536068	-0.408753	0.29105	0.0481972	0.206803	-0.283776	-0.100352	0.298022	0.136732	-0.15539	0.156784	0.0259533
CD81	0.233106	-0.004512	-0.429515	0.292783	1	0.113666	0.0726741	0.329485	0.277231	0.312454	0.166894	-0.00726788	0.292657	-0.486514	-0.222378	0.0657114	0.339616	0.0977377	-0.0718435	0.094078	0.264926	0.333321	-0.0769112	0.0612995	0.267991	0.20312	0.144537	0.103406	0.0651462	0.203442	-0.135366	0.0547333	0.242509
CD82	0.648763	-0.534497	0.32448	0.521175	0.113666	1	0.423952	0.11124	0.172776	0.0725059	0.583631	0.563789	0.0324547	-0.23412	-0.333588	-0.447107	0.268211	-0.0178053	-0.359029	-0.33936	0.134636	0.200392	-0.380172	0.506479	0.133125	-0.0610668	-0.367831	-0.264247	0.0916859	0.128625	0.0480619	0.326019	-0.558445
CD9	0.451086	-0.528674	0.198911	0.142294	0.0726741	0.423952	1	0.447383	0.181375	-0.0836781	0.161275	0.461464	-0.175823	-0.0725727	-0.410982	-0.196598	0.26805	0.242703	-0.551972	-0.336196	0.516835	0.266763	-0.575879	0.615293	0.167225	0.0480771	0.0563254	-0.340193	-0.153258	0.323304	0.0487708	0.342016	-0.212981
TSPAN1	0.13735	-0.148174	-0.221598	0.0764601	0.329485	0.11124	0.447383	1	-0.0225814	0.16214	-0.0512523	0.00452516	0.0276289	0.0283049	-0.00167138	0.0646454	0.438619	0.320294	-0.00521367	-0.0379485	0.476061	0.275126	-0.134938	0.00699134	-0.0970996	-0.0244058	0.287948	-0.0032321	-0.11224	0.138496	0.26328	0.176877	0.35651
TSPAN2	0.283302	-0.0117189	0.226285	0.0210871	0.277231	0.172776	0.181375	-0.0225814	1	0.427306	0.175314	0.495029	0.199703	-0.25321	-0.436623	-0.0589898	0.141448	0.206382	-0.227878	-0.385432	0.383191	-0.0926412	-0.141136	0.453923	0.217859	-0.0124535	-0.197187	-0.112773	-0.128475	0.041962	-0.268641	-0.0394275	-0.0289762
TSPAN3	0.0334598	0.221328	-0.0744386	0.198626	0.312454	0.0725059	-0.0836781	0.16214	0.427306	1	0.0075162	-0.177538	0.291819	-0.0151398	0.248732	0.286424	0.0895506	0.373411	0.383491	0.259941	-0.114987	0.187739	0.106545	0.0615209	0.149638	0.143273	0.189377	-0.0253154	0.107517	0.124571	0.0803389	0.218148	0.0888253
TSPAN4	0.67594	-0.312334	0.00849391	0.338959	0.166894	0.583631	0.161275	-0.0512523	0.175314	0.0075162	1	0.453183	-0.0165731	-0.432185	-0.429518	-0.30628	0.308791	0.167275	-0.214472	-0.461009	0.220398	0.0351139	-0.404377	0.418909	0.0126468	0.122098	-0.243566	0.0208891	0.193711	0.133723	-0.0782663	0.239064	-0.412115
TSPAN5	0.550556	-0.434389	0.29617	0.0800004	-0.00726788	0.563789	0.461464	0.00452516	0.495029	-0.177538	0.453183	1	0.0371453	-0.422171	-0.55956	-0.363042	0.191211	0.0758072	-0.56782	-0.609813	0.476379	-0.0440654	-0.249872	0.603027	0.0905092	-0.137721	-0.503862	-0.0902659	-0.243467	0.185215	-0.0295092	0.0303296	-0.360532
TSPAN6	0.00857753	0.295513	-0.331539	-0.176424	0.292657	0.0324547	-0.175823	0.0276289	0.199703	0.291819	-0.0165731	0.0371453	1	-0.134289	0.00284921	0.159639	0.229656	-0.138788	0.221839	0.427119	0.348042	0.0200604	-0.0774618	-0.26754	0.4414	-0.344791	0.0876104	-0.0973841	-0.20296	-0.261633	-0.0530203	0.0352965	0.0520275
TSPAN7	-0.296731	0.248409	0.23661	0.0572548	-0.486514	-0.23412	-0.0725727	0.0283049	-0.25321	-0.0151398	-0.432185	-0.422171	-0.134289	1	0.505043	0.133902	-0.103093	-0.100241	0.259329	0.393059	-0.335618	0.155912	-0.130786	-0.196164	-0.118837	-0.267629	0.134176	0.115634	0.114416	-0.16539	-0.185127	0.00187087	0.266573
TSPAN8	-0.556827	0.397239	-0.200266	0.297247	-0.222378	-0.333588	-0.410982	-0.00167138	-0.436623	0.248732	-0.429518	-0.55956	0.00284921	0.505043	1	0.219599	-0.239205	-0.0247999	0.526148	0.577311	-0.487096	0.221513	0.165063	-0.56375	-0.16007	-0.0295836	0.111294	0.073309	0.142666	-0.0972522	0.166996	-0.145404	0.44769
TSPAN9	-0.327645	0.16148	-0.0637228	-0.169682	0.0657114	-0.447107	-0.196598	0.0646454	-0.0589898	0.286424	-0.30628	-0.363042	0.159639	0.133902	0.219599	1	-0.480583	0.417439	0.480852	0.543126	-0.262018	0.135593	0.131773	-0.110673	0.348817	-0.0631311	0.0671787	0.0834583	-0.183341	-0.153824	0.139093	-0.247381	0.202176
TSPAN10	0.438555	-0.0333603	-0.0936918	0.156615	0.339616	0.268211	0.26805	0.438619	0.141448	0.0895506	0.308791	0.191211	0.229656	-0.103093	-0.239205	-0.480583	1	-0.0378979	-0.30974	-0.23288	0.520785	-0.00213596	-0.112776	0.0348879	-0.0866375	0.22926	-0.0564649	-0.242348	-0.0915375	0.256856	-0.390268	0.565665	0.00901044
TSPAN11	0.079063	-0.270673	-0.0277273	0.0184079	0.0977377	-0.0178053	0.242703	0.320294	0.206382	0.373411	0.167275	0.0758072	-0.138788	-0.100241	-0.0247999	0.417439	-0.0378979	1	0.188446	-0.207031	0.060248	-0.170901	-0.178953	0.157659	0.326734	0.416734	-0.146348	-0.0179653	-0.083259	0.332015	0.31349	0.0774746	0.0250676
TSPAN12	-0.482036	0.319693	-0.328532	-0.0775614	-0.0718435	-0.359029	-0.551972	-0.00521367	-0.227878	0.383491	-0.214472	-0.56782	0.221839	0.259329	0.526148	0.480852	-0.30974	0.188446	1	0.542818	-0.370359	-0.199975	0.105585	-0.420946	0.0440489	-0.0341665	0.344588	0.328766	0.303965	-0.235975	0.475285	0.0283624	0.27786
TSPAN13	-0.39651	0.468357	-0.292561	-0.00849708	0.094078	-0.33936	-0.336196	-0.0379485	-0.385432	0.259941	-0.461009	-0.609813	0.427119	0.393059	0.577311	0.543126	-0.23288	-0.207031	0.542818	1	-0.358166	0.338839	0.134693	-0.421805	0.10146	-0.193193	0.337551	0.0915086	0.0834167	-0.179918	0.0322389	-0.0714572	0.349571
TSPAN14	0.345019	-0.204722	-0.239648	-0.271061	0.264926	0.134636	0.516835	0.476061	0.383191	-0.114987	0.220398	0.476379	0.348042	-0.335618	-0.487096	-0.262018	0.520785	0.060248	-0.370359	-0.358166	1	-0.10215	-0.316279	0.12687	0.0887036	-0.20854	0.0967432	-0.173783	-0.328851	-0.00775584	-0.0174655	0.206171	0.0420736
TSPAN15	0.201815	0.181175	-0.00487208	0.536068	0.333321	0.200392	0.266763	0.275126	-0.0926412	0.187739	0.0351139	-0.0440654	0.0200604	0.155912	0.221513	0.135593	-0.00213596	-0.170901	-0.199975	0.338839	-0.10215	1	-0.305775	0.234117	-0.0247612	-0.0859405	0.212721	0.0343658	0.092167	0.150892	-0.160636	0.0282899	0.323267
TSPAN16	-0.344766	0.232259	-0.0651728	-0.408753	-0.0769112	-0.380172	-0.575879	-0.134938	-0.141136	0.106545	-0.404377	-0.249872	-0.0774618	-0.130786	0.165063	0.131773	-0.112776	-0.178953	0.105585	0.134693	-0.316279	-0.305775	1	-0.453936	-0.335119	0.00104165	-0.0883794	0.128498	-0.216022	-0.103926	-0.0293865	-0.320948	0.00244349
TSPAN17	0.532857	-0.322625	0.465218	0.29105	0.0612995	0.506479	0.615293	0.00699134	0.453923	0.0615209	0.418909	0.603027	-0.26754	-0.196164	-0.56375	-0.110673	0.0348879	0.157659	-0.420946	-0.421805	0.12687	0.234117	-0.453936	1	-0.00957654	0.0849624	-0.0969718	-0.0923284	0.0893718	0.244976	-0.0436739	0.198801	-0.321676
TSPAN18	0.111988	-0.376718	0.127536	0.0481972	0.267991	0.133125	0.167225	-0.0970996	0.217859	0.149638	0.0126468	0.0905092	0.4414	-0.118837	-0.16007	0.348818	-0.0866375	0.326734	0.0440489	0.10146	0.0887036	-0.0247612	-0.335119	-0.00957654	1	-0.0244977	-0.24449	-0.215129	-0.0660419	0.120823	-0.0666168	0.0895497	-0.289716
TSPAN19	-0.0105349	0.0667058	-0.0059508	0.206803	0.20312	-0.0610668	0.0480771	-0.0244058	-0.0124535	0.143273	0.122098	-0.137721	-0.344791	-0.267629	-0.0295836	-0.063131	0.22926	0.416734	-0.0341665	-0.193193	-0.20854	-0.0859405	0.00104165	0.0849624	-0.0244977	1	-0.111195	-0.233354	0.195326	0.56932	-0.0459584	0.400993	0.139601
UPK1B	-0.156048	0.322247	-0.397887	-0.283776	0.144537	-0.367831	0.0563254	0.287948	-0.197187	0.189377	-0.243566	-0.503862	0.0876104	0.134176	0.111294	0.0671787	-0.0564649	-0.146348	0.344588	0.337551	0.0967432	0.212721	-0.0883794	-0.0969718	-0.24449	-0.111195	1	0.326348	0.334	-0.0612726	0.368217	0.122817	0.394394
UPK1A	-0.159455	0.108965	-0.324036	-0.100352	0.103406	-0.264247	-0.340193	-0.0032321	-0.112773	-0.0253154	0.0208891	-0.0902659	-0.0973841	0.115634	0.073309	0.0834583	-0.242348	-0.0179653	0.328766	0.0915086	-0.173783	0.0343658	0.128498	-0.0923284	-0.215129	-0.233354	0.326348	1	0.441208	-0.192864	0.276774	-0.296622	0.345264
PRPH2	-0.0301928	0.00739205	0.104893	0.298022	0.0651462	0.0916859	-0.153258	-0.11224	-0.128475	0.107517	0.193711	-0.243467	-0.20296	0.114416	0.142666	-0.183341	-0.0915375	-0.083259	0.303965	0.0834167	-0.328851	0.092167	-0.216022	0.0893718	-0.0660419	0.195326	0.334	0.441208	1	0.266745	0.207194	0.208041	0.155682
ROM1	0.320292	-0.153479	0.250085	0.136732	0.203442	0.128625	0.323304	0.138496	0.041962	0.124571	0.133723	0.185215	-0.261633	-0.16539	-0.0972522	-0.153824	0.256856	0.332015	-0.235975	-0.179918	-0.00775584	0.150892	-0.103926	0.244976	0.120823	0.56932	-0.0612726	-0.192864	0.266745	1	-0.0691111	0.365461	0.0183808
TSPAN31	-0.150332	-0.236258	-0.225927	-0.15539	-0.135366	0.0480619	0.0487708	0.26328	-0.268641	0.0803389	-0.0782663	-0.0295092	-0.0530203	-0.185127	0.166996	0.139093	-0.390268	0.31349	0.475285	0.0322389	-0.0174655	-0.160636	-0.0293865	-0.0436739	-0.0666168	-0.0459584	0.368217	0.276774	0.207194	-0.0691111	1	0.0206977	0.040531
TSPAN32	0.399473	-0.202885	0.173869	0.156784	0.0547333	0.326019	0.342016	0.176877	-0.0394275	0.218148	0.239064	0.0303296	0.0352965	0.00187087	-0.145404	-0.247381	0.565665	0.0774746	0.0283624	-0.0714572	0.206171	0.0282899	-0.320948	0.198801	0.0895497	0.400993	0.122817	-0.296622	0.208041	0.365461	0.0206977	1	-0.181506
TSPAN33	-0.467025	0.641084	-0.420712	0.0259533	0.242509	-0.558445	-0.212981	0.35651	-0.0289762	0.0888253	-0.412115	-0.360532	0.0520275	0.266573	0.44769	0.202176	0.00901044	0.0250676	0.27786	0.349571	0.0420736	0.323267	0.00244349	-0.321676	-0.289716	0.139601	0.394394	0.345264	0.155682	0.0183808	0.040531	-0.181506	1

## Sheet: Table S5
Table S5: HCCLM3_CD151sh_vs_HCCLM3_Mock.All_DEG
Gene	HCCLM3_CD151sh	HCCLM3_Mock	logFC	PValue	FDR	GeneName
ENSG00000116761	4.79	64.71	-3.80242	5.63115e-48	6.49215e-44	CTH
ENSG00000168209	28.59	217.24	-2.97329	2.83959e-37	1.63688e-33	DDIT4
ENSG00000146678	40.32	260.41	-2.73933	1.44224e-33	5.54252e-30	IGFBP1
ENSG00000070669	52.86	307.01	-2.58617	3.42436e-32	9.86985e-29	ASNS
ENSG00000109321	13.46	90.08	-2.79046	2.81161e-31	6.48301e-28	AREG
ENSG00000139269	0.99	13.68	-3.83247	1.04212e-26	2.00243e-23	INHBE
ENSG00000162772	8.23	49.34	-2.63064	6.06943e-23	9.99635e-20	ATF3
ENSG00000188707	60.08	11.25	2.36752	3.09931e-22	4.4665e-19	ZBED6CL
ENSG00000128965	4.08	25.83	-2.70699	1.02424e-20	1.31205e-17	CHAC1
ENSG00000106948	4.73	19.37	-2.08151	7.7084e-20	8.88702e-17	AKNA
ENSG00000175197	99.16	358.65	-1.90279	1.51372e-18	1.58651e-15	DDIT3
ENSG00000130766	15.47	58.82	-1.97493	3.25892e-18	3.13101e-15	SESN2
ENSG00000265972	1.54	10.45	-2.80465	4.69291e-18	4.16189e-15	TXNIP
ENSG00000174564	2.88	15.77	-2.49883	9.55703e-18	7.87022e-15	IL20RB
ENSG00000135069	125.64	423.43	-1.80106	2.62662e-17	2.01882e-14	PSAT1
ENSG00000136010	1.92	8.61	-2.21203	1.24035e-16	8.9375e-14	ALDH1L2
ENSG00000100889	22.66	75.77	-1.78944	1.34131e-16	9.09646e-14	PCK2
ENSG00000130513	88.49	283.92	-1.73008	6.41184e-16	4.10678e-13	GDF15
ENSG00000110876	10.69	1.95	2.40619	6.94613e-16	4.21484e-13	SELPLG
ENSG00000135842	0.56	3.72	-2.77585	8.96607e-16	5.16849e-13	FAM129A
ENSG00000087074	98.46	293.76	-1.62527	1.34191e-14	7.36706e-12	PPP1R15A
ENSG00000160200	1.79	7.96	-2.19477	7.21296e-14	3.77992e-11	CBS
ENSG00000106105	126.78	362.46	-1.56368	1.04849e-13	5.25565e-11	GARS
ENSG00000196517	7.19	22.57	-1.6974	1.27585e-13	6.12889e-11	SLC6A9
ENSG00000101255	112.34	317.52	-1.54714	2.71902e-13	1.2539e-10	TRIB3
ENSG00000198796	0.85	3.12	-1.9234	5.7097e-13	2.53181e-10	ALPK2
ENSG00000116285	177.74	484.56	-1.49514	1.10204e-12	4.70569e-10	ERRFI1
ENSG00000172432	30.28	82.91	-1.50133	2.37468e-12	9.77776e-10	GTPBP2
ENSG00000166123	25.64	71.25	-1.52247	3.27169e-12	1.30067e-09	GPT2
ENSG00000166922	3.91	16.2	-2.09491	4.23178e-12	1.62627e-09	SCG5
ENSG00000166986	88.52	231.86	-1.43745	7.3661e-12	2.73948e-09	MARS
ENSG00000189060	88.14	236.23	-1.47039	1.06903e-11	3.85153e-09	H1F0
ENSG00000134548	20.65	66.91	-1.74352	1.16904e-11	4.08419e-09	SPX
ENSG00000113739	47.37	127.16	-1.47267	1.38556e-11	4.69828e-09	STC2
ENSG00000245848	44.89	15.18	1.5151	3.65382e-11	1.20357e-08	CEBPA
ENSG00000147883	19.42	58.05	-1.62718	3.9756e-11	1.27319e-08	CDKN2B
ENSG00000074935	6.4	18.96	-1.61413	6.30557e-11	1.96478e-08	TUBE1
ENSG00000121895	24.35	65.33	-1.47161	8.71781e-11	2.64494e-08	TMEM156
ENSG00000184992	52.48	17.84	1.50795	1.01868e-10	3.01139e-08	BRI3BP
ENSG00000115902	17.42	45.45	-1.43138	1.34203e-10	3.86807e-08	SLC1A4
ENSG00000139514	11.61	30.6	-1.44563	1.66547e-10	4.68323e-08	SLC7A1
ENSG00000203883	20.83	6.71	1.58525	1.77511e-10	4.87267e-08	SOX18
ENSG00000166173	20.47	52.32	-1.40207	1.83424e-10	4.9179e-08	LARP6
ENSG00000109971	1428.86	556.62	1.31187	2.84759e-10	7.46135e-08	HSPA8
ENSG00000204389	63.74	24.04	1.35813	3.02941e-10	7.76135e-08	HSPA1A
ENSG00000165376	18.12	4.99	1.81098	3.18642e-10	7.98613e-08	CLDN2
ENSG00000031698	74.89	180.85	-1.32023	3.91556e-10	9.60478e-08	SARS
ENSG00000120053	38.27	93.39	-1.33508	7.02422e-10	1.68713e-07	GOT1
ENSG00000166963	4.85	1.77	1.40851	8.16546e-10	1.88851e-07	MAP1A
ENSG00000166750	22.29	53.67	-1.31566	8.19024e-10	1.88851e-07	SLFN5
ENSG00000120254	11.52	28.35	-1.34791	8.38808e-10	1.89532e-07	MTHFD1L
ENSG00000116701	1.23	5.05	-2.08191	8.5486e-10	1.89532e-07	NCF2
ENSG00000121350	17.6	43.92	-1.36762	8.83953e-10	1.92285e-07	PYROXD1
ENSG00000204388	53.54	20.74	1.32012	1.16176e-09	2.48035e-07	HSPA1B
ENSG00000101104	9.05	22.94	-1.39068	1.33852e-09	2.80578e-07	PABPC1L
ENSG00000197405	1.78	7.32	-2.08404	1.47267e-09	3.03186e-07	C5AR1
ENSG00000223496	23.33	7.68	1.55347	1.59324e-09	3.22255e-07	EXOSC6
ENSG00000167995	1.2	4.37	-1.90717	2.12054e-09	4.21513e-07	BEST1
ENSG00000128165	4.37	17.2	-2.02093	3.33522e-09	6.51725e-07	ADM2
ENSG00000168679	9.72	24.62	-1.38896	3.45182e-09	6.63268e-07	SLC16A4
ENSG00000183779	12.71	4.47	1.45686	5.17022e-09	9.77171e-07	ZNF703
ENSG00000155304	10.42	25.85	-1.35817	6.84285e-09	1.27244e-06	HSPA13
ENSG00000137801	59.55	24.79	1.21602	8.54375e-09	1.54872e-06	THBS1
ENSG00000163739	77.67	28.34	1.40561	8.59728e-09	1.54872e-06	CXCL1
ENSG00000176022	24.6	9.03	1.3979	1.12473e-08	1.99492e-06	B3GALT6
ENSG00000128272	265.01	583.58	-1.18712	1.26055e-08	2.20196e-06	ATF4
ENSG00000143341	3.37	7.53	-1.20932	1.67945e-08	2.8899e-06	HMCN1
ENSG00000183684	270.06	114.68	1.18741	1.8196e-08	3.08502e-06	ALYREF
ENSG00000177169	14.1	31.75	-1.21964	1.90769e-08	3.18749e-06	ULK1
ENSG00000108509	6.91	15.89	-1.25051	2.07064e-08	3.41035e-06	CAMTA2
ENSG00000151881	11.59	30.41	-1.43916	2.3323e-08	3.7872e-06	TMEM267
ENSG00000178607	5.26	12.5	-1.29719	2.49345e-08	3.99264e-06	ERN1
ENSG00000166046	6.49	16.08	-1.35726	2.60697e-08	4.11722e-06	TCP11L2
ENSG00000049249	1.78	7.22	-2.06481	3.26643e-08	5.08902e-06	TNFRSF9
ENSG00000138166	92.68	200.97	-1.16485	3.32733e-08	5.11477e-06	DUSP5
ENSG00000130193	77.14	31.5	1.24378	3.68198e-08	5.58547e-06	THEM6
ENSG00000157111	15.67	5.48	1.4665	3.94708e-08	5.90986e-06	TMEM171
ENSG00000168646	23.92	9.96	1.21609	4.09452e-08	6.05202e-06	AXIN2
ENSG00000136720	13.34	4.78	1.43231	4.72593e-08	6.89687e-06	HS6ST1
ENSG00000260916	48.84	104.41	-1.14429	5.17156e-08	7.45286e-06	CCPG1
ENSG00000140279	7.16	2.87	1.26973	5.54212e-08	7.82181e-06	DUOX2
ENSG00000186480	42.6	17.42	1.24115	5.56326e-08	7.82181e-06	INSIG1
ENSG00000188042	141.55	60.48	1.17851	5.77718e-08	8.02471e-06	ARL4C
ENSG00000006459	0.77	2.64	-1.81339	6.04983e-08	8.30339e-06	KDM7A
ENSG00000140105	51.83	110.8	-1.14432	6.36112e-08	8.62793e-06	WARS
ENSG00000137825	40.37	87.13	-1.15788	6.49265e-08	8.70393e-06	ITPKA
ENSG00000155254	24.78	8.54	1.48772	6.86359e-08	9.09544e-06	MARVELD1
ENSG00000115008	3	9.91	-1.7674	7.86786e-08	1.02474e-05	IL1A
ENSG00000108375	14.9	6.12	1.23401	7.91067e-08	1.02474e-05	RNF43
ENSG00000105136	1.9	5.62	-1.61478	9.19222e-08	1.17752e-05	ZNF419
ENSG00000185090	20.49	8.22	1.2696	9.89912e-08	1.25414e-05	MANEAL
ENSG00000148082	11.87	4.62	1.31413	1.11355e-07	1.39544e-05	SHC3
ENSG00000111859	5.34	1.93	1.41675	1.22097e-07	1.5136e-05	NEDD9
ENSG00000169683	21.09	8.94	1.18879	1.68109e-07	2.06184e-05	LRRC45
ENSG00000065060	11.12	23.45	-1.12484	1.95146e-07	2.36826e-05	UHRF1BP1
ENSG00000110619	54.75	112.59	-1.08846	2.09139e-07	2.51162e-05	CARS
ENSG00000167601	10.96	23.53	-1.15082	2.11769e-07	2.517e-05	AXL
ENSG00000196449	59.23	25.62	1.16044	2.33708e-07	2.74941e-05	YRDC
ENSG00000092853	8	3.35	1.20578	2.48112e-07	2.88937e-05	CLSPN
ENSG00000173210	15.03	31.88	-1.13318	2.6368e-07	3.03996e-05	ABLIM3
ENSG00000146278	46.95	98.16	-1.1122	2.80597e-07	3.20298e-05	PNRC1
ENSG00000163347	23.84	53.09	-1.20315	2.95708e-07	3.34237e-05	CLDN1
ENSG00000150593	39.14	80.96	-1.09659	3.12767e-07	3.50087e-05	PDCD4
ENSG00000142409	57.03	25.6	1.10692	3.50812e-07	3.88896e-05	ZNF787
ENSG00000108551	10.91	25.5	-1.27226	3.55202e-07	3.90012e-05	RASD1
ENSG00000171236	11.18	4.03	1.42257	3.62906e-07	3.94711e-05	LRG1
ENSG00000092621	2.84	7.35	-1.41797	3.76867e-07	4.06065e-05	PHGDH
ENSG00000028137	11.16	4.27	1.33655	4.07106e-07	4.34586e-05	TNFRSF1B
ENSG00000151012	96.47	194.58	-1.0605	4.17384e-07	4.4147e-05	SLC7A11
ENSG00000002587	9.99	3.38	1.51346	4.30971e-07	4.51696e-05	HS3ST1
ENSG00000119946	28.48	12.87	1.09772	4.36237e-07	4.53097e-05	CNNM1
ENSG00000176046	551.43	1106.65	-1.05315	4.68926e-07	4.82701e-05	NUPR1
ENSG00000152409	2.64	6.25	-1.28944	5.08014e-07	5.18309e-05	JMY
ENSG00000173575	10.79	21.9	-1.06982	5.27209e-07	5.33175e-05	CHD2
ENSG00000164125	39.68	17.96	1.09484	5.5e-07	5.51387e-05	FAM198B
ENSG00000176907	150.25	307.55	-1.0816	5.63956e-07	5.60035e-05	C8orf4
ENSG00000134684	94.07	188.05	-1.0475	5.68342e-07	5.60035e-05	YARS
ENSG00000169851	4.39	1.76	1.27069	6.09819e-07	5.95813e-05	PCDH7
ENSG00000106366	341.48	675.8	-1.03301	6.41313e-07	6.21319e-05	SERPINE1
ENSG00000172164	22.08	45.47	-1.09023	6.47264e-07	6.21859e-05	SNTB1
ENSG00000146733	111.75	223.96	-1.05111	6.87518e-07	6.55074e-05	PSPH
ENSG00000008710	5.85	11.74	-1.05302	7.02342e-07	6.63714e-05	PKD1
ENSG00000182199	194.3	382.61	-1.02578	8.03113e-07	7.52772e-05	SHMT2
ENSG00000135373	67.04	30.65	1.08056	8.74651e-07	8.13214e-05	EHF
ENSG00000133639	178.01	353.45	-1.03774	8.99881e-07	8.24367e-05	BTG1
ENSG00000175305	14.77	6.08	1.23081	9.00947e-07	8.24367e-05	CCNE2
ENSG00000106070	65.11	128.62	-1.0304	9.3617e-07	8.49851e-05	GRB10
ENSG00000106351	52.81	24.43	1.06398	9.72333e-07	8.75784e-05	AGFG2
ENSG00000152689	2.21	5.6	-1.38699	9.93563e-07	8.87968e-05	RASGRP3
ENSG00000073331	2.92	6.44	-1.19054	1.13705e-06	0.000100838	ALPK1
ENSG00000181885	3.21	9.79	-1.65256	1.17115e-06	0.00010307	CLDN7
ENSG00000169710	148.52	71.58	1.00466	1.21796e-06	0.000106378	FASN
ENSG00000167508	37.42	17.13	1.079	1.23306e-06	0.000106887	MVD
ENSG00000140941	137.77	271.21	-1.02534	1.2726e-06	0.000109491	MAP1LC3B
ENSG00000134954	29.78	59.49	-1.04661	1.3426e-06	0.000114658	ETS1
ENSG00000136689	10.35	3.2	1.6418	1.37467e-06	0.000116533	IL1RN
ENSG00000140044	9.77	24.11	-1.34973	1.39204e-06	0.000117145	JDP2
ENSG00000104368	38.82	18.03	1.05795	1.44918e-06	0.000121069	PLAT
ENSG00000112972	27.5	12.48	1.09128	1.50645e-06	0.000124949	HMGCS1
ENSG00000163697	5.15	11.17	-1.16414	1.52807e-06	0.000124968	APBB2
ENSG00000164683	12.04	26.08	-1.16333	1.52836e-06	0.000124968	HEY1
ENSG00000067064	65.24	30.42	1.0523	1.68604e-06	0.00013689	IDI1
ENSG00000165244	27.3	12.07	1.12832	1.74251e-06	0.000139984	ZNF367
ENSG00000164744	0.93	3.42	-1.91614	1.74844e-06	0.000139984	SUN3
ENSG00000164850	11.84	5.01	1.19106	1.76522e-06	0.000140354	GPER1
ENSG00000139438	9.96	3.96	1.28056	2.06209e-06	0.00016189	FAM222A
ENSG00000197860	3.86	10.18	-1.44549	2.06417e-06	0.00016189	SGTB
ENSG00000198380	106.21	203.43	-0.985818	2.20665e-06	0.000171895	GFPT1
ENSG00000122861	57.12	110.71	-1.00288	2.28035e-06	0.000176444	PLAU
ENSG00000213648	5.42	1.55	1.75657	2.46026e-06	0.000189096	SULT1A4
ENSG00000179403	23.16	10.53	1.08877	2.50537e-06	0.000191287	VWA1
ENSG00000197355	31.47	14.72	1.04798	2.56431e-06	0.0001945	UAP1L1
ENSG00000033030	24.22	47.13	-1.00868	2.76866e-06	0.000208627	ZCCHC8
ENSG00000136628	55.23	104.86	-0.973122	2.88748e-06	0.000216167	EPRS
ENSG00000171631	12.41	4.93	1.28163	3.00426e-06	0.000223459	P2RY6
ENSG00000110921	29.85	13.86	1.05807	3.07763e-06	0.000227449	MVK
ENSG00000162636	5.66	1.83	1.57333	3.70906e-06	0.000272368	FAM102B
ENSG00000090861	158.46	297.53	-0.957156	3.80177e-06	0.000276281	AARS
ENSG00000104231	53.91	104.18	-0.998712	3.81028e-06	0.000276281	ZFAND1
ENSG00000109084	103.12	49.08	1.02274	4.08896e-06	0.000294635	TMEM97
ENSG00000137834	16.92	7.66	1.09399	4.24206e-06	0.000303769	SMAD6
ENSG00000189057	14.98	6.96	1.05768	4.83257e-06	0.000343918	FAM111B
ENSG00000187801	3.23	7.56	-1.27454	4.9875e-06	0.000352766	ZFP69B
ENSG00000125378	27.38	12.82	1.04626	5.2429e-06	0.00036857	BMP4
ENSG00000115616	33.39	16.31	0.985111	5.41981e-06	0.000378697	SLC9A2
ENSG00000124664	8.65	3.24	1.3684	5.47316e-06	0.000380121	SPDEF
ENSG00000112715	50.78	96.11	-0.968526	5.56497e-06	0.000384183	VEGFA
ENSG00000162366	145.37	69.6	1.01424	5.63296e-06	0.000385983	PDZK1IP1
ENSG00000109220	12.92	29.14	-1.22075	5.658e-06	0.000385983	CHIC2
ENSG00000184575	118.48	219.67	-0.939001	5.97273e-06	0.000405056	XPOT
ENSG00000137124	38.63	18.72	0.996911	6.05111e-06	0.000407972	ALDH1B1
ENSG00000241360	26.7	12.1	1.0929	6.15028e-06	0.000412248	PDXP
ENSG00000153714	10.92	23.91	-1.1776	6.22002e-06	0.000414512	LURAP1L
ENSG00000153132	9.46	18.88	-1.0445	6.47258e-06	0.000428864	CLGN
ENSG00000168065	5.97	12.54	-1.1195	6.81105e-06	0.000448712	SLC22A11
ENSG00000136068	118.68	218.39	-0.928115	6.97297e-06	0.000456769	FLNB
ENSG00000128283	13.29	26.6	-1.04882	7.43333e-06	0.000484174	CDC42EP1
ENSG00000164284	10.98	23.5	-1.1456	7.58584e-06	0.000491332	GRPEL2
ENSG00000145217	8.79	3.94	1.10724	7.81393e-06	0.000503278	SLC26A1
ENSG00000113407	85.28	157.26	-0.931119	7.85774e-06	0.000503288	TARS
ENSG00000140274	9.9	4.09	1.22619	8.82016e-06	0.00056181	DUOXA2
ENSG00000133640	0.34	1.02	-1.61244	9.01951e-06	0.000571351	LRRIQ1
ENSG00000184207	68.12	33.62	0.970119	9.13594e-06	0.000575564	PGP
ENSG00000162687	0.56	1.63	-1.58844	9.28194e-06	0.000581584	KCNT2
ENSG00000198626	0.53	1.13	-1.13675	9.40746e-06	0.000583028	RYR2
ENSG00000173638	14.55	6.95	1.01687	9.46333e-06	0.000583028	SLC19A1
ENSG00000168297	5.21	10.86	-1.10747	9.47969e-06	0.000583028	PXK
ENSG00000230257	7.76	18.52	-1.30166	9.50726e-06	0.000583028	NFE4
ENSG00000086548	116.4	58.73	0.938572	1.01547e-05	0.000618596	CEACAM6
ENSG00000165030	31	58.25	-0.958222	1.01946e-05	0.000618596	NFIL3
ENSG00000187735	222.74	406.52	-0.916174	1.06389e-05	0.000642176	TCEA1
ENSG00000165443	42.8	21.07	0.974134	1.13218e-05	0.000679837	PHYHIPL
ENSG00000085840	21.58	10.67	0.967408	1.16364e-05	0.00069511	ORC1
ENSG00000078018	3.76	7.2	-0.98621	1.24753e-05	0.000741379	MAP2
ENSG00000111331	62.67	32.2	0.912278	1.36057e-05	0.000804409	OAS3
ENSG00000184012	4.21	1.54	1.39613	1.43285e-05	0.000842821	TMPRSS2
ENSG00000197119	41.97	20.83	0.962089	1.45896e-05	0.000853827	SLC25A29
ENSG00000115107	21	10.18	0.995426	1.47942e-05	0.000861428	STEAP3
ENSG00000109066	27.22	13.52	0.960555	1.50228e-05	0.000870341	TMEM104
ENSG00000186193	41.27	20.46	0.964216	1.52472e-05	0.000878928	SAPCD2
ENSG00000181852	42.62	78.37	-0.926856	1.873e-05	0.00106931	RNF41
ENSG00000237172	10.49	4.53	1.16039	1.87355e-05	0.00106931	B3GNT9
ENSG00000196305	106.68	190.4	-0.884032	1.95024e-05	0.00110056	IARS
ENSG00000104549	81.49	42.18	0.901587	1.95637e-05	0.00110056	SQLE
ENSG00000152642	11.12	22.07	-1.03629	1.95693e-05	0.00110056	GPD1L
ENSG00000150527	16.21	29.35	-0.905189	2.00368e-05	0.00112138	CTAGE5
ENSG00000156510	132.26	235.58	-0.881102	2.10436e-05	0.00117204	HKDC1
ENSG00000125977	317.16	564.83	-0.880831	2.15405e-05	0.00119394	EIF2S2
ENSG00000188177	1.19	2.73	-1.24945	2.22084e-05	0.00122508	ZC3H6
ENSG00000166979	10.77	4.85	1.10229	2.23708e-05	0.00122816	EVA1C
ENSG00000108691	15.67	5.06	1.57788	2.2495e-05	0.00122913	CCL2
ENSG00000129932	39.81	19.72	0.965181	2.3897e-05	0.00129957	DOHH
ENSG00000116584	42.73	76.22	-0.883062	2.44467e-05	0.00132322	ARHGEF2
ENSG00000110104	84.42	43.6	0.905003	2.48728e-05	0.00133999	CCDC86
ENSG00000176058	14.1	6.91	0.980217	2.56229e-05	0.00137398	TPRN
ENSG00000129514	25.48	12.69	0.957105	2.78071e-05	0.0014842	FOXA1
ENSG00000249992	15.01	6.7	1.11365	2.87044e-05	0.0015218	TMEM158
ENSG00000137331	114.58	205.43	-0.890431	2.87754e-05	0.0015218	IER3
ENSG00000153395	62.79	32.69	0.893446	2.8995e-05	0.00152641	LPCAT1
ENSG00000165891	13.4	24.43	-0.914945	2.93387e-05	0.00153748	E2F7
ENSG00000144468	5.87	12.31	-1.11529	3.02046e-05	0.0015757	RHBDD1
ENSG00000167550	8.8	18.88	-1.14949	3.29951e-05	0.00171352	RHEBL1
ENSG00000124882	121.02	216.23	-0.885497	3.3441e-05	0.00172888	EREG
ENSG00000147180	0.42	1.4	-1.79521	3.53941e-05	0.00182169	ZNF711
ENSG00000086730	1.77	5.5	-1.67395	3.77401e-05	0.00192611	LAT2
ENSG00000069869	13.56	24.15	-0.88137	3.7757e-05	0.00192611	NEDD4
ENSG00000185716	18.17	35.29	-1.00566	3.87127e-05	0.00196414	C16orf52
ENSG00000023287	22.59	39.76	-0.864017	3.88433e-05	0.00196414	RB1CC1
ENSG00000066135	18.43	32.78	-0.878576	3.95401e-05	0.0019827	KDM4A
ENSG00000109680	8.09	15.54	-0.989832	3.95543e-05	0.0019827	TBC1D19
ENSG00000054967	20.94	10.38	0.96444	4.31329e-05	0.00215272	RELT
ENSG00000158793	22.6	41.41	-0.921801	4.41101e-05	0.00219201	NIT1
ENSG00000128228	54.51	27.65	0.930493	4.4565e-05	0.00220511	SDF2L1
ENSG00000204386	253.28	135.98	0.849046	4.55178e-05	0.00224263	NEU1
ENSG00000006747	31.44	16.47	0.884211	4.63281e-05	0.00227284	SCIN
ENSG00000137691	3.38	8.26	-1.33507	4.71244e-05	0.0023021	C11orf70
ENSG00000104419	29.64	52.84	-0.882333	4.74442e-05	0.00230795	NDRG1
ENSG00000131016	17.26	30.22	-0.856416	4.87679e-05	0.00236237	AKAP12
ENSG00000276043	68.23	36.55	0.852351	4.99784e-05	0.00241089	UHRF1
ENSG00000153879	95.48	169.89	-0.879478	5.13909e-05	0.00246263	CEBPG
ENSG00000075643	38.11	66.52	-0.851958	5.14784e-05	0.00246263	MOCOS
ENSG00000147168	1.6	4.31	-1.47611	5.44711e-05	0.00259503	IL2RG
ENSG00000251192	3.66	7.47	-1.07551	5.64498e-05	0.0026729	ZNF674
ENSG00000176532	254.71	135.67	0.860412	5.65693e-05	0.0026729	PRR15
ENSG00000175745	16.93	8.28	0.982593	5.69166e-05	0.00267833	NR2F1
ENSG00000188807	12.17	6.07	0.954209	6.18701e-05	0.00289959	TMEM201
ENSG00000057294	18.33	9.56	0.890784	6.34335e-05	0.00296083	PKP2
ENSG00000119397	2.22	4.13	-0.942209	6.38809e-05	0.00296969	CNTRL
ENSG00000137876	133.29	231.88	-0.847013	6.42694e-05	0.00297575	RSL24D1
ENSG00000129757	3.9	1.18	1.66932	6.4902e-05	0.00299302	CDKN1C
ENSG00000196352	27.86	48.72	-0.854525	6.5909e-05	0.00301654	CD55
ENSG00000196136	3.17	7.01	-1.19346	6.59352e-05	0.00301654	SERPINA3
ENSG00000120889	76.04	131.47	-0.838144	6.81844e-05	0.0031071	TNFRSF10B
ENSG00000135540	4.54	8.19	-0.899258	6.91693e-05	0.00313958	NHSL1
ENSG00000160145	1.75	0.84	1.00621	7.16169e-05	0.00323154	KALRN
ENSG00000147010	22.69	39.57	-0.850753	7.1756e-05	0.00323154	SH3KBP1
ENSG00000088305	6.84	12.5	-0.917652	7.24384e-05	0.00324958	DNMT3B
ENSG00000171227	36.52	18.36	0.94364	7.27527e-05	0.00325103	TMEM37
ENSG00000109618	2.12	4.7	-1.19744	7.52333e-05	0.0033489	SEPSECS
ENSG00000144802	26.62	14.09	0.869145	7.59921e-05	0.00336966	NFKBIZ
ENSG00000235173	34.39	17.97	0.888129	8.23725e-05	0.00363859	HGH1
ENSG00000233493	11.84	4.73	1.27262	8.58512e-05	0.00377778	TMEM238
ENSG00000149150	11.3	20.47	-0.904603	8.69071e-05	0.00379527	SLC43A1
ENSG00000164877	13.27	6.91	0.893143	8.69071e-05	0.00379527	MICALL2
ENSG00000164463	1.4	3.34	-1.29835	8.73539e-05	0.0037962	CREBRF
ENSG00000180694	47.71	25.33	0.865331	8.75869e-05	0.0037962	TMEM64
ENSG00000141933	32.62	16.69	0.918561	8.84272e-05	0.00381827	TPGS1
ENSG00000163735	590.95	323.59	0.820605	8.96484e-05	0.00385655	CXCL5
ENSG00000139112	39.09	68.99	-0.867518	9.29371e-05	0.00398317	GABARAPL1
ENSG00000106804	3.49	6.33	-0.90776	9.49156e-05	0.00404682	C5
ENSG00000266953	14.71	6.7	1.0861	9.51244e-05	0.00404682	AC092073.1
ENSG00000114268	4.5	1.91	1.18385	9.74358e-05	0.00412992	PFKFB4
ENSG00000221869	50.12	26.46	0.873376	0.000106409	0.00449374	CEBPD
ENSG00000088826	27.47	47.37	-0.834403	0.000109689	0.0046079	SMOX
ENSG00000262814	18.39	8.49	1.06538	0.000109912	0.0046079	MRPL12
ENSG00000151150	0.65	1.23	-0.972118	0.000110759	0.00462662	ANK3
ENSG00000100246	14.13	28.97	-1.08282	0.000114418	0.00476217	DNAL4
ENSG00000166507	0.4	1.26	-1.71622	0.000115065	0.0047719	NDST2
ENSG00000141682	42.26	76.13	-0.896995	0.000116342	0.00480332	PMAIP1
ENSG00000135046	384.33	645.64	-0.796634	0.000116656	0.00480332	ANXA1
ENSG00000090565	20.35	10.88	0.854679	0.0001178	0.00483315	RAB11FIP3
ENSG00000127399	30.33	15.53	0.917125	0.000125028	0.00511152	LRRC61
ENSG00000116717	73.88	127.97	-0.840702	0.000125925	0.00512999	GADD45A
ENSG00000179148	0.67	1.74	-1.42188	0.000143081	0.00580837	ALOXE3
ENSG00000105246	5.86	1.99	1.50455	0.000144046	0.00582702	EBI3
ENSG00000116685	58.13	32.15	0.806226	0.000145019	0.00584588	KIAA2013
ENSG00000168672	1.31	3.85	-1.59477	0.000147133	0.00591044	FAM84B
ENSG00000068001	29.32	15.68	0.854541	0.000148308	0.00593695	HYAL2
ENSG00000105792	0.41	1.24	-1.6433	0.000150034	0.00598527	CFAP69
ENSG00000186666	9.68	18.29	-0.966177	0.000155247	0.00617188	BCDIN3D
ENSG00000160113	76.12	42	0.809496	0.000156858	0.00621448	NR2F6
ENSG00000099860	20.13	36.66	-0.912937	0.000160607	0.00634124	GADD45B
ENSG00000169174	15.5	8.22	0.867208	0.000165764	0.00650408	PCSK9
ENSG00000198157	3.74	8.3	-1.1979	0.00016586	0.00650408	HMGN5
ENSG00000160285	24.57	13.43	0.823557	0.000168091	0.00656921	LSS
ENSG00000129682	10.09	18.64	-0.933375	0.000169987	0.00662086	FGF13
ENSG00000134531	116.67	195.56	-0.793382	0.000179167	0.00695493	EMP1
ENSG00000183793	1.66	3.9	-1.28079	0.000180888	0.00699818	NPIPA5
ENSG00000181449	48.28	26.17	0.835067	0.000182312	0.00702967	SOX2
ENSG00000163993	527.13	875.51	-0.780168	0.000186348	0.00716137	S100P
ENSG00000137267	117.75	66.09	0.784952	0.000191496	0.00733475	TUBB2A
ENSG00000253368	292.03	164.38	0.780846	0.000192337	0.00734255	TRNP1
ENSG00000102575	20.12	10.3	0.91754	0.000196074	0.00746052	ACP5
ENSG00000148225	1.04	3.08	-1.60386	0.000197693	0.00749739	WDR31
ENSG00000188092	7.44	3.51	1.03664	0.000198454	0.00750156	GPR89B
ENSG00000148175	50.75	27.63	0.828854	0.000206487	0.00777971	STOM
ENSG00000117139	7.78	13.19	-0.809324	0.000214165	0.0080212	KDM5B
ENSG00000129422	32.28	18.16	0.781795	0.000214288	0.0080212	MTUS1
ENSG00000284691	7.87	3.1	1.29391	0.000216051	0.00806101	AC073111.5
ENSG00000109501	39.72	22.28	0.785991	0.000219543	0.00813992	WFS1
ENSG00000186104	8.03	14.46	-0.895937	0.000219578	0.00813992	CYP2R1
ENSG00000112414	6.83	11.73	-0.828041	0.000220983	0.00816576	ADGRG6
ENSG00000244754	3.22	5.83	-0.906355	0.000225031	0.00826834	N4BP2L2
ENSG00000169504	87.75	146.24	-0.785052	0.000225194	0.00826834	CLIC4
ENSG00000103257	144.54	237.74	-0.766084	0.000225946	0.00826963	SLC7A5
ENSG00000187608	48.91	25.71	0.879394	0.000226779	0.00827384	ISG15
ENSG00000078596	347.31	197.37	0.767032	0.000231008	0.00840156	ITM2A
ENSG00000122779	26.32	14.69	0.792723	0.000232724	0.00842814	TRIM24
ENSG00000082641	107.67	176.69	-0.76278	0.000233201	0.00842814	NFE2L1
ENSG00000188554	34.21	56.57	-0.773655	0.000234264	0.0084401	NBR1
ENSG00000263513	10.13	20.56	-1.06887	0.000236489	0.0084937	FAM72C
ENSG00000103260	43.85	24.11	0.814565	0.00024224	0.00867324	METRN
ENSG00000162241	2.62	5.97	-1.23357	0.000243914	0.00868138	SLC25A45
ENSG00000181817	74.18	39.6	0.85718	0.000243973	0.00868138	LSM10
ENSG00000151790	20.06	34.32	-0.823245	0.000251812	0.00891908	TDO2
ENSG00000168792	21.39	11.48	0.849195	0.000252567	0.00891908	ABHD15
ENSG00000175866	60.52	34.19	0.775634	0.000252974	0.00891908	BAIAP2
ENSG00000162302	33.07	18.5	0.789723	0.000255433	0.0089783	RPS6KA4
ENSG00000114455	6.85	3.22	1.04199	0.000263387	0.00922976	HHLA2
ENSG00000107984	199.43	113.34	0.766873	0.000266007	0.00929332	DKK1
ENSG00000140939	52.07	28.85	0.80349	0.000268852	0.00936434	NOL3
ENSG00000242110	10.24	5.25	0.915534	0.000278301	0.00966425	AMACR
ENSG00000136868	66.55	111.55	-0.793196	0.000290215	0.0100292	SLC31A1
ENSG00000151292	10.65	18.72	-0.861836	0.000290549	0.0100292	CSNK1G3
ENSG00000126803	5.66	2.73	1.00299	0.000291456	0.0100305	HSPA2
ENSG00000144647	19.37	10.56	0.825841	0.000299358	0.0102537	POMGNT2
ENSG00000108984	32.67	54.8	-0.794209	0.000299722	0.0102537	MAP2K6
ENSG00000133627	6.53	3.01	1.06952	0.000302441	0.0103161	ACTR3B
ENSG00000244405	45.51	74.75	-0.764121	0.000313426	0.0106593	ETV5
ENSG00000165655	7.86	4.01	0.920951	0.000315822	0.0107091	ZNF503
ENSG00000087266	12.41	21.03	-0.808948	0.00032848	0.0110817	SH3BP2
ENSG00000143575	267.45	433.45	-0.744801	0.000329171	0.0110817	HAX1
ENSG00000150990	32.39	18.48	0.761317	0.000329693	0.0110817	DHX37
ENSG00000069424	55.28	31.59	0.758804	0.000339831	0.0113893	KCNAB2
ENSG00000179630	0.89	2.56	-1.5633	0.000341983	0.0114282	LACC1
ENSG00000171566	81.97	133.12	-0.747852	0.000345586	0.0115152	PLRG1
ENSG00000174136	3.86	7.43	-0.992484	0.000348099	0.0115655	RGMB
ENSG00000135164	9.62	16.27	-0.805753	0.000351756	0.0116534	DMTF1
ENSG00000260428	5.72	2.03	1.43928	0.00035419	0.0117005	SCX
ENSG00000182154	197.19	111.93	0.768691	0.000355943	0.0117248	MRPL41
ENSG00000115295	30.02	49.13	-0.75887	0.00035782	0.011753	CLIP4
ENSG00000174684	17.2	9.12	0.865844	0.000363478	0.0119049	B4GAT1
ENSG00000188906	3.09	1.65	0.853484	0.000365758	0.0119457	LRRK2
ENSG00000120694	74.2	42.81	0.745387	0.000367229	0.0119598	HSPH1
ENSG00000181830	54.94	30.95	0.779646	0.000370831	0.0120303	SLC35C1
ENSG00000178718	105.18	59.45	0.774832	0.000372441	0.0120303	RPP25
ENSG00000170468	12.74	6.86	0.843973	0.000373342	0.0120303	RIOX1
ENSG00000166224	15.4	25.85	-0.795137	0.000373566	0.0120303	SGPL1
ENSG00000014914	22.86	37.59	-0.765648	0.000390955	0.0125552	MTMR11
ENSG00000171219	1.98	0.94	1.01964	0.000394433	0.0126136	CDC42BPG
ENSG00000163874	43.82	25.01	0.760725	0.000394961	0.0126136	ZC3H12A
ENSG00000152518	24.87	13.77	0.804347	0.000401224	0.0127782	ZFP36L2
ENSG00000198840	748.79	1203.78	-0.733174	0.000405218	0.0128699	MT-ND3
ENSG00000183579	8.73	4.73	0.83371	0.00041083	0.0130122	ZNRF3
ENSG00000104267	28.62	48.07	-0.79626	0.000413061	0.0130392	CA2
ENSG00000115350	110.74	61.63	0.796903	0.000413943	0.0130392	POLE4
ENSG00000214654	3.44	6.98	-1.06823	0.0004331	0.0136055	AL161911.1
ENSG00000175215	45.27	74.52	-0.767183	0.000440296	0.0137939	CTDSP2
ENSG00000136213	14.92	7.93	0.863373	0.000446991	0.0139657	CHST12
ENSG00000205544	21.03	38.94	-0.93595	0.000449298	0.0139999	TMEM256
ENSG00000132361	53.03	30.87	0.732218	0.000457765	0.0142253	CLUH
ENSG00000064651	25.39	14.61	0.748388	0.000460392	0.0142684	SLC12A2
ENSG00000213865	5.47	12.03	-1.18257	0.000462519	0.0142959	C8orf44
ENSG00000113742	6.9	11.84	-0.826558	0.000466928	0.0143431	CPEB4
ENSG00000196268	0.43	1.25	-1.59275	0.000467602	0.0143431	ZNF493
ENSG00000134278	11.34	18.89	-0.785003	0.000467778	0.0143431	SPIRE1
ENSG00000141582	29.42	47.89	-0.7513	0.00047321	0.0144712	CBX4
ENSG00000078401	24.17	12.67	0.883007	0.000504454	0.0153858	EDN1
ENSG00000213638	10.25	5.14	0.946836	0.000509128	0.0154874	ADAT3
ENSG00000104833	4.97	2.36	1.02612	0.000523555	0.0158844	TUBB4A
ENSG00000143498	9.69	16.69	-0.832753	0.000530609	0.0160562	TAF1A
ENSG00000166166	43.76	24.64	0.780422	0.000538308	0.0162465	TRMT61A
ENSG00000177971	93.84	53.54	0.761361	0.000540587	0.0162727	IMP3
ENSG00000165389	260.4	148.7	0.759976	0.000544068	0.0163348	SPTSSA
ENSG00000111802	92.85	148.53	-0.725962	0.000545664	0.0163402	TDP2
ENSG00000164039	6.64	12.65	-0.976471	0.000547341	0.0163479	BDH2
ENSG00000161048	44.73	25.59	0.757539	0.000571436	0.0170235	NAPEPLD
ENSG00000106479	1.13	2.26	-1.04962	0.000582763	0.0173162	ZNF862
ENSG00000135473	3.37	5.82	-0.836435	0.00058803	0.0174277	PAN2
ENSG00000225973	31.05	59.64	-0.989197	0.000592245	0.0175077	PIGBOS1
ENSG00000197483	7.95	4.39	0.809634	0.000600145	0.0176958	ZNF628
ENSG00000016391	7.14	3.68	0.90791	0.000602562	0.0177218	CHDH
ENSG00000136295	54.34	31.74	0.727574	0.000625408	0.0183466	TTYH3
ENSG00000128346	4.19	9.05	-1.15578	0.000626988	0.0183466	C22orf23
ENSG00000275395	13.26	7.8	0.717588	0.000629001	0.0183589	FCGBP
ENSG00000213689	17	9.2	0.838065	0.000635665	0.0185065	TREX1
ENSG00000132003	6.19	10.3	-0.781648	0.00064507	0.01873	ZSWIM4
ENSG00000158467	26.01	14.95	0.750239	0.000646592	0.01873	AHCYL2
ENSG00000164045	13.21	7.2	0.826598	0.000651516	0.0188254	CDC25A
ENSG00000186088	8.58	14.2	-0.774904	0.000665257	0.0191514	GSAP
ENSG00000125826	49.07	78.05	-0.71784	0.00066612	0.0191514	RBCK1
ENSG00000232434	2.85	1.38	0.990443	0.0006703	0.0192236	C9orf172
ENSG00000165521	0.17	0.48	-1.55656	0.000674911	0.0193078	EML5
ENSG00000105793	14.48	24.19	-0.787917	0.000694851	0.019829	GTPBP10
ENSG00000163565	54.65	86.4	-0.708985	0.000700147	0.0199308	IFI16
ENSG00000237651	7.89	14.65	-0.940669	0.00070206	0.0199361	C2orf74
ENSG00000198021	25.68	46	-0.888695	0.000707684	0.0200464	SPANXA1
ENSG00000101751	2.8	5.11	-0.91896	0.000714131	0.0201223	POLI
ENSG00000163814	4.29	2.18	0.929925	0.000714286	0.0201223	CDCP1
ENSG00000101574	9.49	16.07	-0.807254	0.000715601	0.0201223	METTL4
ENSG00000133019	0.97	2.34	-1.31088	0.000720329	0.020206	CHRM3
ENSG00000204128	15.1	7.94	0.8793	0.000742971	0.0207906	C2orf72
ENSG00000178752	2.6	5.39	-1.09942	0.000762639	0.0212378	ERFE
ENSG00000130433	3.96	8.22	-1.09942	0.000762639	0.0212378	CACNG6
ENSG00000171557	3.81	7.16	-0.957544	0.00077374	0.0214951	FGG
ENSG00000115993	9.24	15.1	-0.756125	0.000777143	0.0215377	TRAK2
ENSG00000165591	1.31	2.98	-1.23737	0.000782576	0.0216362	FAAH2
ENSG00000071655	123.94	73.3	0.7094	0.000805154	0.0222072	MBD3
ENSG00000273604	12.64	6.72	0.863376	0.000811398	0.0222159	EPOP
ENSG00000007376	44.82	25.97	0.738953	0.000811558	0.0222159	RPUSD1
ENSG00000110917	426.38	254.87	0.694138	0.000811793	0.0222159	MLEC
ENSG00000132613	24.23	14.07	0.735725	0.000813178	0.0222159	MTSS1L
ENSG00000105204	7.87	13.17	-0.790104	0.000823984	0.0224579	DYRK1B
ENSG00000240230	15.12	27.41	-0.905768	0.00083235	0.0226325	COX19
ENSG00000261221	14.72	8.52	0.741424	0.000838765	0.0227005	ZNF865
ENSG00000196998	51.1	80.6	-0.705585	0.000838792	0.0227005	WDR45
ENSG00000176473	3.61	6.51	-0.89728	0.000840782	0.0227011	WDR25
ENSG00000105048	5.77	10.55	-0.91646	0.00084939	0.0228799	TNNT1
ENSG00000185340	14.27	8.09	0.769723	0.000856883	0.023028	GAS2L1
ENSG00000117525	17.37	9.32	0.849677	0.00087474	0.0234532	F3
ENSG00000168961	24.22	13.63	0.780729	0.00088181	0.0235879	LGALS9
ENSG00000001460	13.92	23.24	-0.787184	0.000904453	0.0240818	STPG1
ENSG00000168061	21.9	12.35	0.77755	0.000904453	0.0240818	SAC3D1
ENSG00000175602	156.26	92.55	0.707286	0.000913706	0.0242583	CCDC85B
ENSG00000101849	6.47	11.03	-0.816005	0.000916056	0.0242583	TBL1X
ENSG00000172159	11.23	18.32	-0.753611	0.000917393	0.0242583	FRMD3
ENSG00000162692	14.87	8.5	0.758242	0.000933652	0.0246318	VCAM1
ENSG00000108176	35.45	57.32	-0.741494	0.000938281	0.0246974	DNAJC12
ENSG00000160949	22.38	13.27	0.70563	0.000944445	0.024803	TONSL
ENSG00000198538	1.93	3.69	-0.983848	0.000950967	0.0249175	ZNF28
ENSG00000171992	10.3	5.93	0.748686	0.000953573	0.0249291	SYNPO
ENSG00000105127	28.38	16.64	0.721959	0.000956806	0.0249571	AKAP8
ENSG00000111490	15.97	9.24	0.741588	0.000991824	0.0258121	TBC1D30
ENSG00000242265	12.68	7.26	0.756847	0.00100404	0.0260711	PEG10
ENSG00000114395	31.82	17.76	0.792633	0.00100933	0.0261495	CYB561D2
ENSG00000183856	41.19	63.94	-0.682761	0.00101547	0.0262497	IQGAP3
ENSG00000196371	4.74	2.31	0.987446	0.0010349	0.0266373	FUT4
ENSG00000179886	19.55	11.31	0.741455	0.00103558	0.0266373	TIGD5
ENSG00000116044	73.23	113.85	-0.684792	0.0010374	0.0266373	NFE2L2
ENSG00000181004	1.11	2.41	-1.16138	0.00104733	0.0267376	BBS12
ENSG00000141540	21.98	12.76	0.736557	0.00104788	0.0267376	TTYH2
ENSG00000148690	18.7	30.72	-0.764061	0.00104997	0.0267376	FRA10AC1
ENSG00000101871	12.33	7.04	0.76047	0.00105058	0.0267376	MID1
ENSG00000172893	104.04	62.52	0.686597	0.00105382	0.0267609	DHCR7
ENSG00000173226	15.74	25.22	-0.728391	0.00105778	0.0268026	IQCB1
ENSG00000134086	37.44	60.41	-0.738198	0.00107645	0.0272157	VHL
ENSG00000183496	5.37	2.79	0.896131	0.00108884	0.0274371	MEX3B
ENSG00000011465	5.34	2.59	0.992233	0.00108999	0.0274371	DCN
ENSG00000187800	9.83	15.69	-0.722971	0.00109234	0.0274371	PEAR1
ENSG00000141198	25.81	40.77	-0.707566	0.00111038	0.0278295	TOM1L1
ENSG00000106415	6.7	3.53	0.876532	0.00111321	0.0278399	GLCCI1
ENSG00000168496	167.71	101.11	0.681734	0.00111848	0.0279112	FEN1
ENSG00000187240	0.51	0.91	-0.887286	0.00115533	0.0287685	DYNC2H1
ENSG00000174738	10.21	16.62	-0.750504	0.00116177	0.0288461	NR1D2
ENSG00000133706	40.16	62.15	-0.678196	0.00116345	0.0288461	LARS
ENSG00000173540	41.4	24.32	0.719277	0.00117703	0.0291201	GMPPB
ENSG00000137821	1.59	3.08	-0.996143	0.00118248	0.0291924	LRRC49
ENSG00000164070	7	3.89	0.799483	0.00119337	0.0293982	HSPA4L
ENSG00000148411	47.16	28.16	0.695896	0.00119988	0.0294946	NACC2
ENSG00000163866	78.76	44.54	0.773768	0.00120333	0.0294946	SMIM12
ENSG00000135723	5.39	3.01	0.790899	0.00120496	0.0294946	FHOD1
ENSG00000147364	20.29	32.71	-0.736503	0.00122228	0.0298553	FBXO25
ENSG00000167394	18.73	10.89	0.733657	0.00123108	0.0300065	ZNF668
ENSG00000095015	11.88	7.02	0.709711	0.00124027	0.0301669	MAP3K1
ENSG00000136859	17.39	9.94	0.7581	0.00125076	0.0303082	ANGPTL2
ENSG00000134058	31.62	50.04	-0.710224	0.00125134	0.0303082	CDK7
ENSG00000259330	6.26	2.26	1.41637	0.001266	0.030599	INAFM2
ENSG00000107262	86.99	52.39	0.683429	0.00128263	0.030936	BAG1
ENSG00000178105	21.93	34.17	-0.688078	0.00129052	0.0310613	DDX10
ENSG00000080031	27.54	42.61	-0.678052	0.00129349	0.031068	PTPRH
ENSG00000135776	16.71	9.77	0.725861	0.00129771	0.0311047	ABCB10
ENSG00000131943	53.17	30.54	0.75123	0.00130642	0.0312484	C19orf12
ENSG00000113161	26.67	15.94	0.69432	0.00131669	0.0314045	HMGCR
ENSG00000105967	9.29	15.44	-0.780731	0.00132112	0.0314045	TFEC
ENSG00000181027	15.1	8.57	0.768226	0.00132112	0.0314045	FKRP
ENSG00000090674	13.96	7.99	0.756421	0.00133249	0.0315697	MCOLN1
ENSG00000178301	7.25	3.36	1.05761	0.00133355	0.0315697	AQP11
ENSG00000197903	440.59	267.33	0.672506	0.00134518	0.0317157	HIST1H2BK
ENSG00000109790	50.54	77.82	-0.671155	0.00134717	0.0317157	KLHL5
ENSG00000176024	3.29	5.85	-0.876443	0.00134797	0.0317157	ZNF613
ENSG00000053524	1.41	2.59	-0.924474	0.00135728	0.0318698	MCF2L2
ENSG00000157693	12.92	21.39	-0.775602	0.00136015	0.0318722	TMEM268
ENSG00000137054	46.86	28.09	0.690073	0.0013646	0.0319117	POLR1E
ENSG00000170917	13.57	22.32	-0.766127	0.00137937	0.0321919	NUDT6
ENSG00000166896	11.78	6	0.923162	0.00140025	0.0326132	ATP23
ENSG00000114859	6.12	3.41	0.796123	0.00142188	0.0330501	CLCN2
ENSG00000104369	5.11	2.66	0.89128	0.00142658	0.0330927	JPH1
ENSG00000168003	239.7	365.67	-0.657513	0.00143144	0.0331387	SLC3A2
ENSG00000172086	31.53	50.17	-0.71798	0.00144798	0.0333948	KRCC1
ENSG00000099899	22.46	13.29	0.709193	0.00145404	0.0333948	TRMT2A
ENSG00000143067	0.92	2.19	-1.29154	0.00145512	0.0333948	ZNF697
ENSG00000167513	48.07	28.92	0.684939	0.00145934	0.0333948	CDT1
ENSG00000123496	179.93	275.15	-0.660962	0.00146003	0.0333948	IL13RA2
ENSG00000124523	11.97	19.9	-0.780928	0.0014646	0.0333948	SIRT5
ENSG00000165886	40.3	23.32	0.740536	0.00146636	0.0333948	UBTD1
ENSG00000167378	8.23	4.54	0.809069	0.00146922	0.0333948	IRGQ
ENSG00000198691	14.58	22.42	-0.668923	0.0014714	0.0333948	ABCA4
ENSG00000119820	65.84	102.39	-0.685321	0.00147147	0.0333948	YIPF4
ENSG00000182544	56.41	34.1	0.677854	0.00147723	0.0334597	MFSD5
ENSG00000160877	83.94	51.01	0.670265	0.00148205	0.0335031	NACC1
ENSG00000174791	12.07	7.02	0.733753	0.00149003	0.0336176	RIN1
ENSG00000158156	8.61	4.53	0.875967	0.00152682	0.0343803	XKR8
ENSG00000114784	139.46	216.75	-0.68441	0.00153123	0.0344123	EIF1B
ENSG00000155621	14.07	23.6	-0.794125	0.00153629	0.0344316	C9orf85
ENSG00000145390	7.03	11.2	-0.719153	0.0015389	0.0344316	USP53
ENSG00000110723	2.92	4.71	-0.738981	0.00154104	0.0344316	EXPH5
ENSG00000169972	46.79	27.74	0.70587	0.00155309	0.0346336	PUSL1
ENSG00000135269	578.98	879.1	-0.650745	0.0015654	0.0348406	TES
ENSG00000177542	35.68	21.03	0.714563	0.00158615	0.0352345	SLC25A22
ENSG00000172819	20.16	11.83	0.719854	0.00158957	0.0352425	RARG
ENSG00000081087	38.5	22.77	0.70971	0.00160848	0.0355934	OSTM1
ENSG00000135297	11.25	17.73	-0.70419	0.00162701	0.0359344	MTO1
ENSG00000204516	32.95	19.48	0.709667	0.00166644	0.0367349	MICB
ENSG00000136816	62.9	37.89	0.682905	0.00168711	0.0370733	TOR1B
ENSG00000160072	24.91	14.89	0.694344	0.00169064	0.0370733	ATAD3B
ENSG00000115165	2.58	0.95	1.37994	0.00169143	0.0370733	CYTIP
ENSG00000167136	49.75	29.68	0.69709	0.00169836	0.0371545	ENDOG
ENSG00000136235	33.54	20.19	0.683983	0.00171562	0.0374609	GPNMB
ENSG00000156313	1.43	2.49	-0.844758	0.00172534	0.037602	RPGR
ENSG00000073737	58.01	35.03	0.679415	0.00173187	0.0376731	DHRS9
ENSG00000164610	13	21.75	-0.790272	0.0017643	0.0383063	RP9
ENSG00000167716	20.74	12.69	0.660121	0.00178805	0.0387489	WDR81
ENSG00000079739	44.39	27.03	0.667265	0.00179572	0.0388021	PGM1
ENSG00000105829	57.24	88.77	-0.681146	0.00179724	0.0388021	BET1
ENSG00000265763	5.21	2.4	1.06682	0.00182655	0.0393614	ZNF488
ENSG00000112297	6.37	9.86	-0.678042	0.00183367	0.0394411	CRYBG1
ENSG00000182134	16.18	25.25	-0.689996	0.00185975	0.0399129	TDRKH
ENSG00000174130	7.64	12.18	-0.720249	0.00186253	0.0399129	TLR6
ENSG00000167964	10.32	5.61	0.830892	0.00186814	0.0399589	RAB26
ENSG00000050344	11.45	18.04	-0.70361	0.00187551	0.0400421	NFE2L3
ENSG00000173812	1305.38	1968.05	-0.640537	0.00188948	0.0402659	EIF1
ENSG00000135338	1.6	3.09	-0.993111	0.00189631	0.0403369	LCA5
ENSG00000100221	72.56	111.94	-0.673704	0.00191783	0.0407194	JOSD1
ENSG00000166401	8	13.36	-0.787491	0.00193852	0.0410831	SERPINB8
ENSG00000079385	40.16	24.42	0.669274	0.00194217	0.041085	CEACAM1
ENSG00000118523	17.5	27.87	-0.71925	0.00195262	0.0412303	CTGF
ENSG00000154079	8.65	17.31	-1.04752	0.00196677	0.041419	SDHAF4
ENSG00000119801	77.59	121.14	-0.690914	0.00197091	0.041419	YPEL5
ENSG00000130204	237.19	146.84	0.643505	0.00197233	0.041419	TOMM40
ENSG00000073910	0.88	1.5	-0.812027	0.00199693	0.0418593	FRY
ENSG00000147894	1.14	2.58	-1.21664	0.00200086	0.0418655	C9orf72
ENSG00000186591	161.82	245.24	-0.648063	0.00201575	0.0420447	UBE2H
ENSG00000132329	73.14	43.42	0.703987	0.00201672	0.0420447	RAMP1
ENSG00000170365	18.13	28.35	-0.69297	0.00202239	0.0420869	SMAD1
ENSG00000084734	8.67	13.83	-0.721286	0.00202735	0.0421141	GCKR
ENSG00000111785	9.9	5.66	0.756891	0.00204298	0.0423624	RIC8B
ENSG00000196408	7.13	3.68	0.906752	0.00206414	0.0427243	NOXO1
ENSG00000135617	30.45	17.3	0.766919	0.00207418	0.0428553	PRADC1
ENSG00000183513	35.09	58.64	-0.788695	0.00209473	0.0432023	COA5
ENSG00000117262	9.97	5.58	0.787543	0.00210459	0.0433282	GPR89A
ENSG00000134343	0.48	1.11	-1.24318	0.00212386	0.0436277	ANO3
ENSG00000157514	21.76	34.38	-0.707713	0.00212671	0.0436277	TSC22D3
ENSG00000116663	43.97	26.33	0.691684	0.00213436	0.0437069	FBXO6
ENSG00000111912	8.62	13.48	-0.693897	0.00214107	0.0437625	NCOA7
ENSG00000169550	1.79	3.87	-1.1579	0.00214466	0.0437625	MUC15
ENSG00000160191	0.85	1.93	-1.22474	0.00215189	0.0438324	PDE9A
ENSG00000167799	8.35	4.04	0.996361	0.00217945	0.0442374	NUDT8
ENSG00000136371	7.29	3.53	0.996361	0.00217945	0.0442374	MTHFS
ENSG00000173267	167.75	254.6	-0.650089	0.00218843	0.0443366	SNCG
ENSG00000145779	4.76	8.95	-0.957402	0.00219202	0.0443366	TNFAIP8
ENSG00000102871	31.24	18.53	0.705065	0.0022107	0.0446359	TRADD
ENSG00000124541	95.62	58.57	0.658645	0.00222783	0.0449032	RRP36
ENSG00000020129	12.24	7.23	0.711726	0.00225728	0.0454173	NCDN
ENSG00000197822	4.86	8.19	-0.79899	0.00226161	0.0454253	OCLN
ENSG00000134440	159.37	238.78	-0.631533	0.00228548	0.0458248	NARS
ENSG00000137764	10.72	17.15	-0.725513	0.00229892	0.0459863	MAP2K5
ENSG00000144711	9	5.36	0.699934	0.00230151	0.0459863	IQSEC1
ENSG00000116649	131.63	81.68	0.640119	0.00230759	0.0460281	SRM
ENSG00000184371	119.29	74.23	0.636093	0.00231355	0.0460672	CSF1
ENSG00000106692	12.9	20.23	-0.6972	0.0023812	0.0473326	FKTN
ENSG00000105447	106.91	66.44	0.63809	0.00242046	0.04803	GRWD1
ENSG00000146674	5.52	2.64	1.01253	0.00245586	0.0486489	IGFBP3
ENSG00000052795	9.78	5.88	0.685585	0.00249168	0.0492737	FNIP2
ENSG00000162576	2.83	1.25	1.12873	0.00250094	0.0493721	MXRA8
ENSG00000173221	294.17	442.27	-0.636511	0.0025135	0.0495352	GLRX
ENSG00000133466	5.63	2.64	1.04318	0.00251957	0.0495702	C1QTNF6
ENSG00000165029	10.52	15.86	-0.640179	0.00252641	0.0496201	ABCA1
ENSG00000110719	43.69	27.13	0.639314	0.00254768	0.0499527	TCIRG1
ENSG00000124596	24.68	39.23	-0.716282	0.00255796	0.0500692	OARD1
ENSG00000165272	14.27	7.96	0.792844	0.00256269	0.0500767	AQP3
ENSG00000130066	265.11	395.7	-0.626061	0.00257297	0.0501128	SAT1
ENSG00000132481	132.98	83.33	0.625922	0.00257508	0.0501128	TRIM47
ENSG00000125912	72.55	45.14	0.636272	0.00257758	0.0501128	NCLN
ENSG00000130522	75.95	46.91	0.646878	0.00259067	0.0502258	JUND
ENSG00000172936	30.98	18.49	0.696195	0.0025921	0.0502258	MYD88
ENSG00000110172	55.83	34.48	0.647102	0.00261389	0.050563	CHORDC1
ENSG00000077150	46.01	68.83	-0.629358	0.00263661	0.0509171	NFKB2
ENSG00000103064	25.61	15.55	0.671439	0.00266043	0.0512911	SLC7A6
ENSG00000113448	1.4	2.46	-0.86194	0.00267613	0.0515078	PDE4D
ENSG00000074319	80.6	120.78	-0.631754	0.00269482	0.0517779	TSG101
ENSG00000231924	1.07	2.43	-1.22247	0.00269915	0.0517779	PSG1
ENSG00000111412	91.82	56.41	0.654685	0.0027113	0.0519245	C12orf49
ENSG00000140830	26.93	42.63	-0.710864	0.00271665	0.0519407	TXNL4B
ENSG00000173846	3.23	5.52	-0.822909	0.0027621	0.0527223	PLK3
ENSG00000163617	0.72	1.49	-1.08719	0.00277493	0.0528796	CCDC191
ENSG00000155868	10.18	17.19	-0.8044	0.00282996	0.0537691	MED7
ENSG00000169122	5.44	2.68	0.973332	0.00283093	0.0537691	FAM110B
ENSG00000070495	59.33	36.87	0.637769	0.00285437	0.0541251	JMJD6
ENSG00000188486	244.68	152.6	0.632822	0.00286746	0.0542683	H2AFX
ENSG00000198918	2119.26	3141.55	-0.616149	0.00287134	0.0542683	RPL39
ENSG00000187994	2.59	4.59	-0.873626	0.00287902	0.0543004	RINL
ENSG00000171617	44.16	27.39	0.64048	0.00288761	0.0543004	ENC1
ENSG00000198736	119.88	74.54	0.637227	0.0028882	0.0543004	MSRB1
ENSG00000214022	97.86	61.52	0.6213	0.00289188	0.0543004	REPIN1
ENSG00000099994	1.92	0.9	1.04741	0.00290926	0.054538	SUSD2
ENSG00000186462	2.66	1.16	1.14148	0.00291723	0.0545986	NAP1L2
ENSG00000137185	5.29	8.77	-0.776285	0.00293412	0.054704	ZSCAN9
ENSG00000156521	34.99	21.6	0.647985	0.00293439	0.054704	TYSND1
ENSG00000178852	0.83	1.68	-1.05079	0.0029371	0.054704	EFCAB13
ENSG00000174840	19.28	11.71	0.671173	0.00295507	0.05495	PDE12
ENSG00000105835	1214.55	1792.87	-0.610096	0.00296572	0.0550592	NAMPT
ENSG00000134717	47	72.02	-0.663894	0.00300049	0.0556153	BTF3L4
ENSG00000114200	1.74	3.2	-0.924081	0.0030117	0.0556952	BCHE
ENSG00000164695	84.9	127.44	-0.634142	0.00301447	0.0556952	CHMP4C
ENSG00000168268	26.17	16.12	0.650956	0.00302037	0.0557149	NT5DC2
ENSG00000173451	2.99	6.01	-1.05239	0.00303552	0.055905	THAP2
ENSG00000187601	8.2	4.02	0.979541	0.00304304	0.0559397	MAGEH1
ENSG00000186814	3.28	5.56	-0.81015	0.00304718	0.0559397	ZSCAN30
ENSG00000167695	43.59	26.75	0.656281	0.00305196	0.0559397	FAM57A
ENSG00000179958	157.78	98.24	0.635253	0.00307207	0.0562189	DCTPP1
ENSG00000141696	46.58	28.83	0.643732	0.00309577	0.0565628	P3H4
ENSG00000129353	1.87	3.35	-0.887172	0.00311231	0.0567386	SLC44A2
ENSG00000168300	8.22	13.24	-0.735819	0.00311912	0.0567386	PCMTD1
ENSG00000167522	34.17	50.49	-0.611583	0.00312015	0.0567386	ANKRD11
ENSG00000108960	79.39	49.11	0.644586	0.00315656	0.0572443	MMD
ENSG00000049089	1.7	0.74	1.15584	0.0031579	0.0572443	COL9A2
ENSG00000168924	29.33	18.22	0.6385	0.00319259	0.0577823	LETM1
ENSG00000176020	4.56	2.37	0.895695	0.00320194	0.0578607	AMIGO3
ENSG00000078114	4.09	6.45	-0.702793	0.00321742	0.057959	NEBL
ENSG00000162073	27.46	16.29	0.705035	0.00321743	0.057959	PAQR4
ENSG00000204272	55.24	88.26	-0.723947	0.00323985	0.0582718	NBDY
ENSG00000113361	23.38	14.48	0.642749	0.00324935	0.0583516	CDH6
ENSG00000104067	29.18	43.15	-0.612457	0.0032585	0.0584249	TJP1
ENSG00000239887	5.63	2.74	0.986128	0.00326531	0.0584562	C1orf226
ENSG00000120699	23.6	36.54	-0.678798	0.00328021	0.0586318	EXOSC8
ENSG00000153904	7.7	3.96	0.912206	0.00333948	0.0595638	DDAH1
ENSG00000120925	5.58	9.64	-0.835118	0.00334268	0.0595638	RNF170
ENSG00000079432	20.75	13.1	0.61521	0.00336182	0.0597563	CIC
ENSG00000163975	45.15	28.39	0.620791	0.00337809	0.0597563	MELTF
ENSG00000173349	7.02	3.29	1.04294	0.00337854	0.0597563	SFT2D3
ENSG00000180745	5.51	2.43	1.1278	0.00337949	0.0597563	CLRN3
ENSG00000101194	47.03	29.3	0.63437	0.00338283	0.0597563	SLC17A9
ENSG00000176170	119.3	75.41	0.613578	0.00338548	0.0597563	SPHK1
ENSG00000161970	17.64	28.8	-0.754544	0.00338976	0.0597563	RPL26
ENSG00000165724	88.94	55.3	0.637209	0.00339847	0.0597972	ZMYND19
ENSG00000198860	38.05	58.46	-0.66751	0.00340629	0.0597972	TSEN15
ENSG00000105939	24.22	15.14	0.629793	0.00340765	0.0597972	ZC3HAV1
ENSG00000124222	4.59	8.13	-0.871095	0.00343213	0.0601126	STX16
ENSG00000221909	2.34	4.2	-0.888869	0.00343605	0.0601126	FAM200A
ENSG00000011198	19.34	29.76	-0.6694	0.00345556	0.0603623	ABHD5
ENSG00000166548	12.29	19.4	-0.706617	0.00347216	0.0605606	TK2
ENSG00000137486	57.93	36.32	0.625399	0.0034921	0.0608163	ARRB1
ENSG00000164331	13.47	21.38	-0.714987	0.00351408	0.0610272	ANKRA2
ENSG00000162413	90.75	57.46	0.611118	0.00351479	0.0610272	KLHL21
ENSG00000169689	231.53	145.72	0.619662	0.00354098	0.0613893	CENPX
ENSG00000100485	6.07	9.27	-0.657554	0.00355151	0.0614795	SOS2
ENSG00000122547	26.35	16.29	0.645284	0.00358875	0.0620311	EEPD1
ENSG00000164220	6.72	11.09	-0.769607	0.0036005	0.0621409	F2RL2
ENSG00000141664	5.35	3.19	0.699632	0.00361821	0.0623532	ZCCHC2
ENSG00000166501	2.56	1.28	0.950665	0.00364479	0.0626502	PRKCB
ENSG00000100994	285.44	417.86	-0.598087	0.00364631	0.0626502	PYGB
ENSG00000094804	69.32	43.85	0.612486	0.00377602	0.0646726	CDC6
ENSG00000101846	5.83	3.26	0.790103	0.00377717	0.0646726	STS
ENSG00000274070	13.47	7.74	0.750961	0.00378084	0.0646726	CASTOR2
ENSG00000136040	0.97	0.46	1.03402	0.00379978	0.0648165	PLXNC1
ENSG00000114767	29.14	18.03	0.644639	0.00380467	0.0648165	RRP9
ENSG00000168005	58.79	36.91	0.623379	0.00380612	0.0648165	C11orf84
ENSG00000154309	2.99	1.72	0.7456	0.00381193	0.0648197	DISP1
ENSG00000108602	405.28	592.36	-0.595788	0.00382078	0.0648744	ALDH3A1
ENSG00000077684	6.76	10.44	-0.675022	0.0038371	0.0650441	JADE1
ENSG00000164104	328.07	480.95	-0.600108	0.00384205	0.0650441	HMGB2
ENSG00000150961	16.59	10.34	0.633663	0.00385018	0.0650861	SEC24D
ENSG00000213221	26.91	15.53	0.7439	0.00386821	0.0652952	DNLZ
ENSG00000162104	21.06	13.29	0.616159	0.00390317	0.0657079	ADCY9
ENSG00000106049	87.64	129.14	-0.607511	0.00390406	0.0657079	HIBADH
ENSG00000127952	28.59	43.22	-0.644115	0.00394441	0.0662734	STYXL1
ENSG00000116133	190.01	121.39	0.598157	0.00395445	0.0662734	DHCR24
ENSG00000168899	163.31	101.98	0.630894	0.0039549	0.0662734	VAMP5
ENSG00000054793	17.5	25.96	-0.617207	0.00400764	0.0670451	ATP9A
ENSG00000173702	10.99	6.44	0.721836	0.00401729	0.0670451	MUC13
ENSG00000171530	93.52	138.58	-0.615644	0.0040184	0.0670451	TBCA
ENSG00000204387	289.94	428.8	-0.612724	0.00402479	0.0670547	C6orf48
ENSG00000114126	9.47	14.7	-0.68207	0.00404648	0.0673187	TFDP2
ENSG00000119899	35.85	22.41	0.629665	0.00406918	0.0675989	SLC17A5
ENSG00000153130	31	47.74	-0.670902	0.0040866	0.0676251	SCOC
ENSG00000139546	48.57	30.39	0.628098	0.00409167	0.0676251	TARBP2
ENSG00000138073	79.88	50.66	0.608758	0.00410324	0.0676251	PREB
ENSG00000181274	6.37	3.03	1.01989	0.00410751	0.0676251	FRAT2
ENSG00000135414	13	7.6	0.725387	0.0041095	0.0676251	GDF11
ENSG00000186106	12.94	7.16	0.805065	0.00411105	0.0676251	ANKRD46
ENSG00000105856	36.01	53.29	-0.613601	0.00411582	0.0676251	HBP1
ENSG00000173950	10.5	6.18	0.716591	0.00411834	0.0676251	XXYLT1
ENSG00000151136	12.94	8.06	0.635415	0.00412355	0.0676251	BTBD11
ENSG00000198853	11.75	17.42	-0.61591	0.00413085	0.0676486	RUSC2
ENSG00000166783	10.1	14.96	-0.615525	0.00416957	0.0681859	MARF1
ENSG00000176396	38.76	23.63	0.665497	0.0041807	0.0682709	EID2
ENSG00000172840	14.76	8.91	0.679608	0.0042157	0.0687451	PDP2
ENSG00000105866	0.67	1.46	-1.16676	0.00422381	0.0687801	SP4
ENSG00000160746	55.61	81.45	-0.59887	0.00423092	0.0687808	ANO10
ENSG00000163734	39.17	22.46	0.75322	0.00423578	0.0687808	CXCL3
ENSG00000110092	76.64	48.3	0.617569	0.00424939	0.0688879	CCND1
ENSG00000108932	2.98	1.41	1.02542	0.00425433	0.0688879	SLC16A6
ENSG00000161955	8.96	4.75	0.865354	0.00426131	0.0689041	TNFSF13
ENSG00000132002	214.98	137.6	0.595485	0.00426962	0.0689418	DNAJB1
ENSG00000168389	2.56	1.19	1.05768	0.00427738	0.0689706	MFSD2A
ENSG00000146281	19.72	12	0.66819	0.00435137	0.0698675	PM20D2
ENSG00000115998	5.01	8.07	-0.737227	0.0043579	0.0698675	C2orf42
ENSG00000048544	120.94	177.9	-0.605004	0.00435793	0.0698675	MRPS10
ENSG00000041353	55.53	34.69	0.630345	0.00435802	0.0698675	RAB27B
ENSG00000060566	40.68	25.56	0.621989	0.0043662	0.0698675	CREB3L3
ENSG00000167676	4.29	6.59	-0.667224	0.00437233	0.0698675	PLIN4
ENSG00000062282	5.93	9.76	-0.767333	0.00437543	0.0698675	DGAT2
ENSG00000240303	3.74	6	-0.729599	0.00439732	0.07012	ACAD11
ENSG00000178409	15.39	9.54	0.640682	0.00440916	0.0701335	BEND3
ENSG00000138778	5.13	7.63	-0.620077	0.00441109	0.0701335	CENPE
ENSG00000113070	5.18	9.52	-0.923928	0.00441642	0.0701335	HBEGF
ENSG00000204634	29.92	43.8	-0.597988	0.00442371	0.0701525	TBC1D8
ENSG00000131791	19.9	30.61	-0.669463	0.00445365	0.0705279	PRKAB2
ENSG00000136574	6.65	3.69	0.801162	0.00447282	0.0705279	GATA4
ENSG00000120437	84.27	53.62	0.603952	0.00447372	0.0705279	ACAT2
ENSG00000120738	12.7	19.33	-0.653627	0.0044768	0.0705279	EGR1
ENSG00000152527	5.33	8.03	-0.640769	0.00447969	0.0705279	PLEKHH2
ENSG00000138172	2.89	5.5	-0.972977	0.00448859	0.0705279	CALHM2
ENSG00000145439	9.83	16	-0.75109	0.00449019	0.0705279	CBR4
ENSG00000185813	153.19	98.22	0.59297	0.00452596	0.070993	PCYT2
ENSG00000118515	5.25	2.99	0.76232	0.00454267	0.0711583	SGK1
ENSG00000134830	4.19	7.32	-0.85091	0.00455544	0.0712614	C5AR2
ENSG00000113013	232.89	337.67	-0.584195	0.00456889	0.071375	HSPA9
ENSG00000116514	22.02	32.54	-0.611063	0.00459342	0.0715763	RNF19B
ENSG00000197961	6	9.88	-0.767224	0.00459419	0.0715763	ZNF121
ENSG00000104524	37.4	23.17	0.642255	0.00464043	0.0721485	PYCR3
ENSG00000135045	35.18	21.14	0.686568	0.00464587	0.0721485	C9orf40
ENSG00000111110	18.36	11.25	0.658243	0.00465609	0.0721485	PPM1H
ENSG00000148291	34.71	21.3	0.656225	0.00465882	0.0721485	SURF2
ENSG00000180917	12.47	18.69	-0.631649	0.00466221	0.0721485	CMTR2
ENSG00000086061	409.97	264.47	0.584147	0.00467533	0.0722251	DNAJA1
ENSG00000157456	87.85	128.22	-0.593633	0.00467969	0.0722251	CCNB2
ENSG00000111674	36.17	22.66	0.625939	0.00470605	0.0725349	ENO2
ENSG00000162601	3.64	5.84	-0.72908	0.00472125	0.072672	MYSM1
ENSG00000164294	31.63	48.03	-0.650988	0.00473677	0.0728137	GPX8
ENSG00000179598	7.32	3.68	0.942365	0.00482331	0.0740452	PLD6
ENSG00000125901	45.56	28.05	0.651385	0.00485603	0.0744483	MRPS26
ENSG00000154359	6.89	10.53	-0.659514	0.00486991	0.0744755	LONRF1
ENSG00000104142	43.42	27.84	0.592932	0.00487072	0.0744755	VPS18
ENSG00000108799	5.03	7.87	-0.691952	0.00491754	0.0750918	EZH1
ENSG00000256060	10.78	18.63	-0.836774	0.00493392	0.0752422	AC003002.1
ENSG00000129354	50.51	32.21	0.600685	0.00495382	0.0753262	AP1M2
ENSG00000255150	4.67	8.02	-0.826078	0.00496283	0.0753262	EID3
ENSG00000116237	107.93	69	0.597084	0.00496662	0.0753262	ICMT
ENSG00000169926	30.39	18.7	0.652075	0.0049754	0.0753262	KLF13
ENSG00000151062	0.57	1.11	-1.02245	0.00498626	0.0753262	CACNA2D4
ENSG00000147852	6.17	9.45	-0.662186	0.00498656	0.0753262	VLDLR
ENSG00000129911	32.16	19.75	0.655257	0.00498656	0.0753262	KLF16
ENSG00000067715	5.28	8.71	-0.77059	0.00499169	0.0753262	SYT1
ENSG00000167779	44.23	27.56	0.633959	0.00505626	0.0762007	IGFBP6
ENSG00000121897	5.76	9.22	-0.726826	0.00506813	0.07628	LIAS
ENSG00000170604	41.95	26.71	0.602834	0.00508545	0.0764409	IRF2BP1
ENSG00000169189	34.93	52	-0.621885	0.00515522	0.0773887	NSMCE1
ENSG00000106034	2.01	1.06	0.872759	0.00524256	0.0785975	CPED1
ENSG00000138821	5.76	3.16	0.817078	0.00525155	0.07863	SLC39A8
ENSG00000104356	34.15	21.91	0.591889	0.00526079	0.0786663	POP1
ENSG00000161980	137.26	86.55	0.616892	0.00526855	0.0786802	POLR3K
ENSG00000078804	10.23	5.5	0.846532	0.00529275	0.0789394	TP53INP2
ENSG00000131018	1.66	2.45	-0.604135	0.00534458	0.0795232	SYNE1
ENSG00000136379	68.06	43.36	0.602161	0.00534569	0.0795232	ABHD17C
ENSG00000175309	6.76	10.54	-0.690077	0.00539835	0.0802031	PHYKPL
ENSG00000103351	10.32	15.88	-0.670536	0.00542153	0.0804438	CLUAP1
ENSG00000155111	4.06	6.73	-0.77812	0.00544114	0.0804922	CDK19
ENSG00000172071	14.42	9.13	0.611157	0.00544256	0.0804922	EIF2AK3
ENSG00000182325	22.26	13.93	0.627609	0.00546337	0.0804922	FBXL6
ENSG00000114735	8.5	13.53	-0.717541	0.00546676	0.0804922	HEMK1
ENSG00000152056	17.32	10.17	0.719936	0.00547408	0.0804922	AP1S3
ENSG00000185298	90.23	57.77	0.59498	0.00547553	0.0804922	CCDC137
ENSG00000166592	2.84	1.25	1.12558	0.00547566	0.0804922	RRAD
ENSG00000175592	113.47	164.64	-0.58524	0.00548064	0.0804922	FOSL1
ENSG00000139289	169.26	244.01	-0.575945	0.00552867	0.0810942	PHLDA1
ENSG00000132196	6.95	3.83	0.81175	0.00553806	0.0811287	HSD17B7
ENSG00000173511	90.21	57.41	0.603731	0.00557798	0.0816099	VEGFB
ENSG00000126705	9.01	5.68	0.615944	0.00559	0.081682	AHDC1
ENSG00000115598	3.58	1.91	0.860674	0.00560394	0.0817329	IL1RL2
ENSG00000183696	44.93	65.86	-0.599937	0.00560766	0.0817329	UPP1
ENSG00000131061	3.62	2.04	0.775974	0.00565887	0.0823751	ZNF341
ENSG00000262919	61.08	38.88	0.603213	0.00567326	0.0824805	FAM58A
ENSG00000155158	3.77	6.02	-0.721915	0.0056986	0.0827445	TTC39B
ENSG00000102738	5.34	8.71	-0.754713	0.00571518	0.0828809	MRPS31
ENSG00000155380	31.42	45.94	-0.596133	0.00575175	0.0833065	SLC16A1
ENSG00000143224	6.1	9.55	-0.695985	0.00578114	0.0836271	PPOX
ENSG00000168917	3.26	5.64	-0.840981	0.0057995	0.0836693	SLC35G2
ENSG00000196466	3.62	1.96	0.835966	0.0057995	0.0836693	ZNF799
ENSG00000065328	26.04	16.67	0.594875	0.00580583	0.0836693	MCM10
ENSG00000142544	24.57	15.21	0.642914	0.00583242	0.0839476	CTU1
ENSG00000140263	131.79	85.36	0.578373	0.00584903	0.0840394	SORD
ENSG00000084070	22.85	14.31	0.627358	0.00585338	0.0840394	SMAP2
ENSG00000130988	5.13	8.72	-0.81409	0.00591121	0.0847641	RGN
ENSG00000140299	23.72	34.91	-0.605306	0.00596955	0.0854944	BNIP2
ENSG00000121057	36.73	23.71	0.583195	0.00598575	0.08562	AKAP1
ENSG00000255112	110.12	159.79	-0.585345	0.00599385	0.0856296	CHMP1B
ENSG00000111371	167.78	240.59	-0.568238	0.00603242	0.086074	SLC38A1
ENSG00000215644	2.71	1.33	0.972665	0.00604355	0.0861261	GCGR
ENSG00000179750	31.13	45.43	-0.59343	0.00605549	0.0861898	APOBEC3B
ENSG00000163006	7.03	4.21	0.69078	0.00608302	0.0863792	CCDC138
ENSG00000197728	703.27	457.94	0.570667	0.0060838	0.0863792	RPS26
ENSG00000139318	114.97	165.41	-0.573012	0.00609529	0.0863792	DUSP6
ENSG00000144233	11.9	18.5	-0.684641	0.00609877	0.0863792	AMMECR1L
ENSG00000161547	357.29	232.68	0.570486	0.00611798	0.086545	SRSF2
ENSG00000118503	15.92	10.02	0.618713	0.0061335	0.0866582	TNFAIP3
ENSG00000174516	14.07	8.65	0.652176	0.00617714	0.087168	PELI3
ENSG00000160957	33.87	21.95	0.577638	0.00618515	0.0871743	RECQL4
ENSG00000142677	3.21	1.67	0.89439	0.00619674	0.087231	IL22RA1
ENSG00000196646	1.11	2.24	-1.05993	0.00621651	0.0872462	ZNF136
ENSG00000232040	1.05	1.81	-0.838332	0.00621844	0.0872462	ZBED9
ENSG00000185963	19.84	12.65	0.601143	0.00622052	0.0872462	BICD2
ENSG00000052802	91.77	59.13	0.585804	0.00623329	0.087319	MSMO1
ENSG00000148296	51.48	32.9	0.597542	0.00624556	0.0873848	SURF6
ENSG00000117148	3.08	1.42	1.06676	0.00629561	0.08788	ACTL8
ENSG00000164976	4.13	2.33	0.77372	0.0062962	0.08788	KIAA1161
ENSG00000123989	33.44	21.55	0.585388	0.00636712	0.0887624	CHPF
ENSG00000111653	17.06	26.08	-0.659906	0.00639717	0.0890736	ING4
ENSG00000087087	70.41	45.93	0.567873	0.00651788	0.0899573	SRRT
ENSG00000091656	0.83	1.31	-0.698835	0.00652171	0.0899573	ZFHX4
ENSG00000084676	6.11	9.02	-0.610254	0.00652762	0.0899573	NCOA1
ENSG00000164266	164.83	104.56	0.608191	0.0065279	0.0899573	SPINK1
ENSG00000147383	90.4	58.59	0.577442	0.00653172	0.0899573	NSDHL
ENSG00000039560	74.03	105.84	-0.56381	0.00654155	0.0899573	RAI14
ENSG00000196470	31.68	46.63	-0.60596	0.00654242	0.0899573	SIAH1
ENSG00000165392	4.83	7.21	-0.624679	0.00654464	0.0899573	WRN
ENSG00000167280	13.3	8.37	0.619225	0.0065567	0.0899573	ENGASE
ENSG00000112787	13.82	8.88	0.590797	0.00655891	0.0899573	FBRSL1
ENSG00000151632	860.05	1225.17	-0.558729	0.00655989	0.0899573	AKR1C2
ENSG00000100580	10.76	16.73	-0.684459	0.00656097	0.0899573	TMED8
ENSG00000198055	19.5	28.55	-0.598597	0.00656207	0.0899573	GRK6
ENSG00000119862	19.97	11.61	0.734093	0.00658938	0.0902106	LGALSL
ENSG00000178896	72.44	46.7	0.585062	0.00660341	0.0902106	EXOSC4
ENSG00000182584	7.14	3.66	0.915132	0.00660402	0.0902106	ACTL10
ENSG00000165115	1.34	2.19	-0.75755	0.00663159	0.0904294	KIF27
ENSG00000110330	38.25	55.15	-0.576312	0.00663669	0.0904294	BIRC2
ENSG00000135931	2.07	3.43	-0.780258	0.00664357	0.0904294	ARMC9
ENSG00000104321	4.44	6.72	-0.647377	0.00665745	0.0905115	TRPA1
ENSG00000124788	7.55	11.32	-0.631424	0.00667167	0.090598	ATXN1
ENSG00000111727	7.41	4.52	0.663368	0.00670994	0.0910104	HCFC2
ENSG00000125772	10.24	15.25	-0.621729	0.00674295	0.0913507	GPCPD1
ENSG00000075131	30.28	18.94	0.628656	0.00675793	0.0914462	TIPIN
ENSG00000133985	68.29	43.59	0.599124	0.0067967	0.0917528	TTC9
ENSG00000060140	2.33	4.19	-0.891606	0.00679971	0.0917528	STYK1
ENSG00000100558	1.09	2.45	-1.21621	0.00680446	0.0917528	PLEK2
ENSG00000104738	164.12	107.72	0.559224	0.00681492	0.0917864	MCM4
ENSG00000015520	2.85	1.68	0.719327	0.00682386	0.0917996	NPC1L1
ENSG00000099910	13.32	8.36	0.623729	0.00685848	0.0921578	KLHL22
ENSG00000131584	18.32	11.7	0.598087	0.00689757	0.0924833	ACAP3
ENSG00000188153	1.62	2.54	-0.702578	0.00689874	0.0924833	COL4A5
ENSG00000103254	39.57	24.92	0.618961	0.00692715	0.0927563	FAM173A
ENSG00000113712	94.1	134.68	-0.565459	0.00697184	0.0932182	CSNK1A1
ENSG00000100124	15.71	9.43	0.688187	0.00698042	0.0932182	ANKRD54
ENSG00000039139	0.84	1.3	-0.668402	0.0069859	0.0932182	DNAH5
ENSG00000128342	20.63	31.5	-0.65856	0.00705049	0.0939406	LIF
ENSG00000132429	11.31	17.52	-0.679471	0.00705634	0.0939406	POPDC3
ENSG00000024862	16.43	24.94	-0.650034	0.00706492	0.0939463	CCDC28A
ENSG00000204371	30.52	19.9	0.5687	0.00709206	0.0941986	EHMT2
ENSG00000198176	53.13	34.32	0.582231	0.00711923	0.0944158	TFDP1
ENSG00000186111	18.07	11.56	0.596369	0.00713046	0.0944158	PIP5K1C
ENSG00000174306	7.95	4.98	0.626856	0.00713298	0.0944158	ZHX3
ENSG00000196388	2.74	5.39	-1.02226	0.00716368	0.0947134	INCA1
ENSG00000167703	39.45	25.55	0.578116	0.00717526	0.0947578	SLC43A2
ENSG00000011258	4.15	6.57	-0.708988	0.00720341	0.0949625	MBTD1
ENSG00000149634	1.79	4.08	-1.2303	0.00722371	0.0949625	SPATA25
ENSG00000152926	0.69	1.55	-1.2057	0.00722371	0.0949625	ZNF117
ENSG00000198774	0.94	2.09	-1.2057	0.00722371	0.0949625	RASSF9
ENSG00000212907	3023.2	4286.33	-0.551904	0.00724221	0.0950973	MT-ND4L
ENSG00000168807	14.72	9.17	0.635323	0.00729301	0.0956554	SNTB2
ENSG00000126243	10.33	6.35	0.653124	0.00730517	0.095706	LRFN3
ENSG00000165806	15.13	9.38	0.641853	0.00732869	0.0958628	CASP7
ENSG00000065308	39.81	25.48	0.59547	0.00733521	0.0958628	TRAM2
ENSG00000133392	1.46	2.29	-0.700615	0.00734208	0.0958628	MYH11
ENSG00000134590	208.12	134.86	0.577633	0.00736093	0.0959117	RTL8C
ENSG00000008283	36.01	23.04	0.595765	0.00736247	0.0959117	CYB561
ENSG00000089041	2.76	4.53	-0.761153	0.00739211	0.0959711	P2RX7
ENSG00000122557	15.04	22.37	-0.620405	0.00739461	0.0959711	HERPUD2
ENSG00000248144	15.33	9.38	0.659151	0.00739721	0.0959711	ADH1C
ENSG00000130779	70.02	99.38	-0.553449	0.00740032	0.0959711	CLIP1
ENSG00000064666	221.94	146.03	0.555619	0.00741758	0.0960868	CNN2
ENSG00000135111	21.63	13.89	0.590277	0.00748852	0.0967314	TBX3
ENSG00000126368	7.68	11.62	-0.644263	0.00749543	0.0967314	NR1D1
ENSG00000213793	13.24	19.39	-0.598076	0.00749703	0.0967314	ZNF888
ENSG00000138613	7.78	12.46	-0.726802	0.0075009	0.0967314	APH1B
ENSG00000113532	2.08	3.93	-0.96138	0.00755126	0.0972721	ST8SIA4
ENSG00000189319	27.33	17.41	0.60207	0.00762837	0.098008	FAM53B
ENSG00000214021	0.58	1.13	-1.02204	0.00764158	0.098008	TTLL3
ENSG00000117228	11.21	6.93	0.645507	0.00764259	0.098008	GBP1
ENSG00000132386	10.23	15.51	-0.647744	0.00764577	0.098008	SERPINF1
ENSG00000139793	6.74	10.56	-0.694494	0.00766079	0.098008	MBNL2
ENSG00000131069	27.11	17.56	0.578499	0.00766881	0.098008	ACSS2
ENSG00000280789	37.43	23.63	0.615339	0.00767249	0.098008	PAGR1
ENSG00000069011	30.71	19.61	0.598669	0.0076764	0.098008	PITX1
ENSG00000173744	86.39	56.72	0.558628	0.00769953	0.0981685	AGFG1
ENSG00000122729	61.91	40.66	0.558055	0.007706	0.0981685	ACO1
ENSG00000073605	2.01	3.74	-0.938116	0.00772347	0.098277	GSDMB
ENSG00000181588	51.57	33.71	0.56493	0.00773157	0.098277	MEX3D
ENSG00000131446	46.93	30.43	0.576526	0.0077463	0.0982888	MGAT1
ENSG00000101412	72.5	47.35	0.566472	0.00774955	0.0982888	E2F1
ENSG00000213563	44.27	28.54	0.58481	0.00776903	0.0984277	C8orf82
ENSG00000124444	42.12	26.15	0.639039	0.00780352	0.098627	ZNF576
ENSG00000106462	28.59	40.92	-0.56533	0.0078144	0.098627	EZH2
ENSG00000156471	166.53	109.81	0.552526	0.00781613	0.098627	PTDSS1
ENSG00000101266	75.37	107.41	-0.559298	0.00781898	0.098627	CSNK2A1
ENSG00000131374	5.04	7.66	-0.651421	0.00786879	0.0991468	TBC1D5
ENSG00000197016	1.36	2.42	-0.879022	0.00792505	0.0997466	ZNF470
ENSG00000134490	3.24	5.84	-0.894845	0.00795325	0.099921	TMEM241
ENSG00000121417	3.04	4.88	-0.731133	0.00795624	0.099921	ZNF211
ENSG00000176597	21.54	31.63	-0.602248	0.0079709	0.0999962	B3GNT5
ENSG00000158092	55.81	79.86	-0.565113	0.00800775	0.100194	NCK1
ENSG00000182004	144.74	209.02	-0.578393	0.00801269	0.100194	SNRPE
ENSG00000145979	41.09	59.11	-0.572716	0.00801273	0.100194	TBC1D7
ENSG00000076641	17.35	10.84	0.630563	0.00802758	0.100271	PAG1
ENSG00000105865	29.47	42.95	-0.591375	0.00806922	0.100682	DUS4L
ENSG00000149658	71.42	46.88	0.559061	0.00809497	0.100822	YTHDF1
ENSG00000178860	170.67	242.68	-0.556083	0.00809793	0.100822	MSC
ENSG00000204271	17.45	25.83	-0.613379	0.00814493	0.101298	SPIN3
ENSG00000164162	26.19	38.98	-0.622018	0.00816698	0.101462	ANAPC10
ENSG00000183889	1.58	3	-0.97538	0.00820848	0.101868	AC138969.1
ENSG00000106526	11.74	6.9	0.718708	0.00824159	0.102169	ACTR3C
ENSG00000164171	26.78	38.07	-0.555641	0.00830039	0.102788	ITGA2
ENSG00000033100	49.12	32.28	0.557279	0.00833559	0.103113	CHPF2
ENSG00000172534	36.55	24.16	0.549078	0.00834644	0.103136	HCFC1
ENSG00000155846	1.1	0.54	0.981677	0.00836984	0.103315	PPARGC1B
ENSG00000166037	29.73	42.65	-0.568466	0.00838371	0.103367	CEP57
ENSG00000144034	48.12	69.82	-0.585028	0.00839203	0.103367	TPRKB
ENSG00000156639	62.13	89.06	-0.56765	0.00844436	0.103778	ZFAND3
ENSG00000136840	51.86	33.5	0.582087	0.00844931	0.103778	ST6GALNAC4
ENSG00000254470	21.44	13.92	0.574636	0.00845238	0.103778	AP5B1
ENSG00000154930	6.29	3.81	0.674999	0.00853939	0.10471	ACSS1
ENSG00000162407	12.01	7.12	0.705229	0.00855623	0.10471	PLPP3
ENSG00000144837	3.85	6.25	-0.746333	0.00855643	0.10471	PLA1A
ENSG00000151422	1.41	2.43	-0.832444	0.00856459	0.10471	FER
ENSG00000163050	20.14	12.97	0.5866	0.00859256	0.10494	COQ8A
ENSG00000066739	3.7	5.42	-0.599278	0.00861793	0.105139	ATG2B
ENSG00000103253	10.37	6.21	0.691091	0.00863018	0.105177	HAGHL
ENSG00000146243	1.52	3.13	-1.09152	0.00868047	0.105466	IRAK1BP1
ENSG00000155090	42.92	61.21	-0.560339	0.00868226	0.105466	KLF10
ENSG00000136305	39.7	25.11	0.61237	0.00868817	0.105466	CIDEB
ENSG00000118777	132.78	88.04	0.544524	0.00869829	0.105466	ABCG2
ENSG00000165406	6.14	9.38	-0.65785	0.00869967	0.105466	2024-03-08
ENSG00000160991	73.83	48	0.572832	0.00872611	0.105583	ORAI2
ENSG00000165516	38.48	55.12	-0.566659	0.0087276	0.105583	KLHDC2
ENSG00000100647	9.56	5.5	0.750089	0.00875868	0.105848	SUSD6
ENSG00000153982	1.08	2.39	-1.18981	0.00878151	0.105888	GDPD1
ENSG00000128578	21.34	13.89	0.571476	0.00878933	0.105888	STRIP2
ENSG00000167635	80.21	114.12	-0.556823	0.00878954	0.105888	ZNF146
ENSG00000138685	5.49	9.11	-0.778422	0.00883836	0.106365	FGF2
ENSG00000119650	14.42	21.74	-0.64026	0.00885854	0.106496	IFT43
ENSG00000123106	18.45	26.78	-0.585489	0.00891915	0.107025	CCDC91
ENSG00000128534	78.99	115.05	-0.590674	0.00892109	0.107025	LSM8
ENSG00000162396	3.03	5.06	-0.789506	0.00899004	0.107667	PARS2
ENSG00000164713	647.93	430.58	0.541291	0.00899322	0.107667	BRI3
ENSG00000132692	16.61	23.77	-0.565399	0.00900411	0.107685	BCAN
ENSG00000107819	35.74	23.02	0.586185	0.00907439	0.108413	SFXN3
ENSG00000198934	1.73	0.9	0.885341	0.00913803	0.10906	MAGEE1
ENSG00000162757	3.29	5.96	-0.901175	0.00917563	0.109302	C1orf74
ENSG00000163132	11.46	6.74	0.716862	0.00918056	0.109302	MSX1
ENSG00000239264	211.49	140.6	0.540792	0.00918673	0.109302	TXNDC5
ENSG00000141526	100.11	66.37	0.544864	0.00921185	0.109448	SLC16A3
ENSG00000119686	3.19	1.73	0.832323	0.0092262	0.109448	FLVCR2
ENSG00000176101	269.88	177.84	0.553476	0.00922749	0.109448	SSNA1
ENSG00000139832	12.08	18.73	-0.681046	0.00924329	0.109523	RAB20
ENSG00000139725	114.32	162	-0.55112	0.00928302	0.109851	RHOF
ENSG00000177685	20.83	13.23	0.606223	0.00929002	0.109851	CRACR2B
ENSG00000144559	4.54	7.09	-0.68887	0.00930547	0.109921	TAMM41
ENSG00000184110	17.44	24.9	-0.5616	0.00936603	0.110493	EIF3C
ENSG00000108389	14.72	9.6	0.56762	0.00937307	0.110493	MTMR4
ENSG00000101442	8.4	5.18	0.650431	0.00940633	0.110697	ACTR5
ENSG00000276045	81.88	53.71	0.559895	0.00940961	0.110697	ORAI1
ENSG00000143761	612.49	408.05	0.537686	0.00942832	0.110804	ARF1
ENSG00000164403	36.68	24.19	0.552198	0.00945925	0.111055	SHROOM1
ENSG00000129173	6.55	4.06	0.641012	0.00947141	0.111084	E2F8
ENSG00000112343	15.61	22.77	-0.593301	0.00953587	0.111727	TRIM38
ENSG00000174165	22.03	13.97	0.608645	0.00958272	0.112162	ZDHHC24
ENSG00000099849	66.55	43.81	0.55463	0.00965661	0.112912	RASSF7
ENSG00000125637	5.41	3.36	0.639971	0.00968151	0.113032	PSD4
ENSG00000186205	12.62	7.7	0.663701	0.00969626	0.113032	2024-03-01
ENSG00000151883	3.05	4.68	-0.663643	0.00969626	0.113032	PARP8
ENSG00000063601	29.62	19.43	0.559891	0.00975394	0.113521	MTMR1
ENSG00000075407	5	7.67	-0.667004	0.00975796	0.113521	ZNF37A
ENSG00000171988	10.33	14.6	-0.547047	0.0097679	0.113522	JMJD1C
ENSG00000009694	0.45	0.76	-0.810773	0.00979439	0.113715	TENM1
ENSG00000129473	11.46	17.79	-0.682036	0.00981067	0.11379	BCL2L2
ENSG00000164221	2.22	3.8	-0.824029	0.00983199	0.113923	CCDC112
ENSG00000075651	4.84	7.1	-0.600754	0.00987374	0.114292	PLD1
ENSG00000189042	5.28	8.03	-0.652075	0.00991348	0.114435	ZNF567
ENSG00000158104	6.09	9.55	-0.696485	0.00991876	0.114435	HPD
ENSG00000168528	80.09	53.11	0.544293	0.00993684	0.114435	SERINC2
ENSG00000170786	17.46	25.62	-0.600899	0.0099636	0.114435	SDR16C5
ENSG00000169297	27.55	39.35	-0.562431	0.0099707	0.114435	NR0B1
ENSG00000100528	118.5	167.94	-0.551267	0.00997155	0.114435	CNIH1
ENSG00000164953	4.56	6.75	-0.612794	0.00997169	0.114435	TMEM67
ENSG00000101782	42.8	60.51	-0.547694	0.00997544	0.114435	RIOK3
ENSG00000167615	32.28	45.44	-0.541489	0.00997547	0.114435	LENG8
ENSG00000067167	335.44	224.28	0.5325	0.0100369	0.114933	TRAM1
ENSG00000175182	8.62	12.89	-0.628922	0.0100388	0.114933	FAM131A
ENSG00000019505	44.06	28.91	0.559884	0.0100527	0.114977	SYT13
ENSG00000168286	34.7	22.37	0.585399	0.0100863	0.115248	THAP11
ENSG00000114933	1.73	2.78	-0.737585	0.0101265	0.115592	INO80D
ENSG00000166578	3.19	5.18	-0.745025	0.0101985	0.1163	IQCD
ENSG00000131153	81.69	53.25	0.56903	0.0102266	0.116505	GINS2
ENSG00000138621	31.7	46.36	-0.596654	0.0103041	0.117271	PPCDC
ENSG00000198585	19.66	12.3	0.627567	0.0103155	0.117285	NUDT16
ENSG00000196843	10.4	6.53	0.622523	0.0103776	0.117832	ARID5A
ENSG00000154589	39.96	58.42	-0.595898	0.010393	0.117832	LY96
ENSG00000139354	6.45	9.6	-0.620786	0.0103942	0.117832	GAS2L3
ENSG00000130254	37.11	24.64	0.542564	0.0104194	0.118002	SAFB2
ENSG00000051108	36.28	51.49	-0.553235	0.0104576	0.118318	HERPUD1
ENSG00000228300	85.55	56.42	0.552266	0.0104748	0.118324	C19orf24
ENSG00000136436	66.28	92.99	-0.536663	0.0104787	0.118324	CALCOCO2
ENSG00000108840	5.86	8.54	-0.590834	0.0105859	0.119339	HDAC5
ENSG00000152137	93.83	62.14	0.546305	0.0105893	0.119339	HSPB8
ENSG00000010626	5.29	8.35	-0.705023	0.0106213	0.119583	LRRC23
ENSG00000164086	9.66	5.91	0.659607	0.0106697	0.12001	DUSP7
ENSG00000177663	12.97	8.4	0.57839	0.0106865	0.120083	IL17RA
ENSG00000198408	32.08	45.06	-0.538298	0.0106984	0.120099	MGEA5
ENSG00000103034	61.03	40.58	0.540453	0.0107456	0.120512	NDRG4
ENSG00000176919	1.56	3.59	-1.24139	0.0107729	0.120583	C8G
ENSG00000171914	0.13	0.29	-1.24139	0.0107729	0.120583	TLN2
ENSG00000130726	231.94	155.86	0.525232	0.0108165	0.120954	TRIM28
ENSG00000074410	219.47	146.99	0.530019	0.0108454	0.12116	CA12
ENSG00000165118	32.75	46.72	-0.560842	0.010873	0.121239	C9orf64
ENSG00000100364	124.71	83.49	0.530701	0.0108735	0.121239	KIAA0930
ENSG00000128513	15.64	22.35	-0.563207	0.0109076	0.121502	POT1
ENSG00000125398	8.09	4.91	0.672846	0.010921	0.121533	SOX9
ENSG00000103449	14.51	9.55	0.554496	0.0110311	0.122541	SALL1
ENSG00000136059	1.46	2.44	-0.792529	0.0110378	0.122541	VILL
ENSG00000204520	23.44	14.95	0.600251	0.0110435	0.122541	MICA
ENSG00000115594	51.84	34.46	0.540925	0.0110573	0.122559	IL1R1
ENSG00000100211	16.86	25.84	-0.663704	0.0110664	0.122559	CBY1
ENSG00000170485	31.05	43.56	-0.536549	0.0111216	0.123052	NPAS2
ENSG00000142733	3.66	2.26	0.649281	0.011163	0.123392	MAP3K6
ENSG00000141378	84.49	55.34	0.562132	0.0111852	0.123519	PTRH2
ENSG00000160326	15.96	10.23	0.592549	0.0112364	0.123895	SLC2A6
ENSG00000188738	0.22	0.36	-0.765581	0.0112407	0.123895	FSIP2
ENSG00000118096	15.25	22.35	-0.599774	0.0112669	0.124065	IFT46
ENSG00000170523	0.78	1.66	-1.13552	0.0113003	0.124215	KRT83
ENSG00000124496	7.76	5.01	0.581646	0.0113073	0.124215	TRERF1
ENSG00000116030	94.73	133.37	-0.541718	0.0113214	0.124215	SUMO1
ENSG00000166900	89.38	59.54	0.537909	0.0113236	0.124215	STX3
ENSG00000159082	2.87	1.77	0.643758	0.0113387	0.124262	SYNJ1
ENSG00000176182	12.78	7.95	0.636086	0.0114122	0.124833	MYPOP
ENSG00000100290	25.45	15.51	0.665075	0.0114124	0.124833	BIK
ENSG00000169435	5.55	8.67	-0.691596	0.011432	0.124927	RASSF6
ENSG00000185803	144.88	97.19	0.527665	0.0114526	0.124927	SLC52A2
ENSG00000038002	17.51	25.52	-0.591271	0.0114535	0.124927	AGA
ENSG00000106089	28.6	40.83	-0.561638	0.0114999	0.125231	STX1A
ENSG00000120899	8.39	5.38	0.592736	0.0115053	0.125231	PTK2B
ENSG00000171903	56.22	78.67	-0.533105	0.011514	0.125231	CYP4F11
ENSG00000159885	3.75	5.95	-0.716142	0.011558	0.125561	ZNF222
ENSG00000259956	46.18	30.87	0.532449	0.0115662	0.125561	RBM15B
ENSG00000165105	6.34	3.94	0.637966	0.0115902	0.125704	RASEF
ENSG00000138744	6.8	3.96	0.732194	0.011637	0.125988	NAAA
ENSG00000148400	4.86	3.17	0.568211	0.0116382	0.125988	NOTCH1
ENSG00000134294	252.93	350.79	-0.520108	0.0116558	0.12606	SLC38A2
ENSG00000196700	13.61	8.88	0.568391	0.011675	0.12611	ZNF512B
ENSG00000064199	20.62	31.21	-0.646079	0.0116823	0.12611	SPA17
ENSG00000153162	22.83	32.4	-0.553371	0.0117247	0.126449	BMP6
ENSG00000103490	96.96	64.3	0.544213	0.0117503	0.126607	PYCARD
ENSG00000150750	6.24	9.93	-0.718246	0.011773	0.126733	C11orf53
ENSG00000150764	3.17	1.79	0.773606	0.0118117	0.127031	DIXDC1
ENSG00000126391	32.22	21.23	0.553469	0.0118896	0.127635	FRMD8
ENSG00000187837	187.54	125.54	0.530817	0.01189	0.127635	HIST1H1C
ENSG00000105662	5.81	3.52	0.673375	0.0119274	0.127917	CRTC1
ENSG00000154781	11.25	16.47	-0.59735	0.011967	0.128223	CCDC174
ENSG00000103174	17.57	11.38	0.577712	0.0120046	0.128393	NAGPA
ENSG00000089335	10.87	15.85	-0.592132	0.0120119	0.128393	ZNF302
ENSG00000124380	44.52	63.92	-0.569913	0.0120265	0.128393	SNRNP27
ENSG00000141577	9.26	6.02	0.573285	0.0120307	0.128393	CEP131
ENSG00000148444	10.14	15.83	-0.689773	0.0120386	0.128393	COMMD3
ENSG00000157933	9.47	6.04	0.600348	0.0120952	0.128799	SKI
ENSG00000177873	1.78	3.04	-0.819539	0.012099	0.128799	ZNF619
ENSG00000157625	3.37	5.2	-0.676099	0.0121508	0.129231	TAB3
ENSG00000163584	27.34	40.28	-0.607175	0.0121964	0.129596	RPL22L1
ENSG00000164296	2.07	3.56	-0.829407	0.0122841	0.130408	TIGD6
ENSG00000166971	12.34	18.27	-0.614341	0.0123027	0.130486	AKTIP
ENSG00000132424	13.03	18.49	-0.55229	0.0124443	0.131867	PNISR
ENSG00000108829	180.43	121.63	0.52066	0.0124753	0.131972	LRRC59
ENSG00000176273	10.85	6.65	0.657765	0.0124772	0.131972	SLC35G1
ENSG00000178338	0.86	1.72	-1.04328	0.0124972	0.132063	ZNF354B
ENSG00000234719	1.17	2.28	-1.00178	0.012637	0.133219	NPIPB2
ENSG00000167065	3.06	5.93	-1.00178	0.012637	0.133219	DUSP18
ENSG00000197619	2.71	4.23	-0.689939	0.0126413	0.133219	ZNF615
ENSG00000197785	24.16	15.98	0.547901	0.0127394	0.13413	ATAD3A
ENSG00000089127	97.25	65.52	0.521601	0.0127675	0.134303	OAS1
ENSG00000110841	21.91	30.55	-0.528204	0.0128351	0.134891	PPFIBP1
ENSG00000225697	4.76	2.91	0.662862	0.0128487	0.134912	SLC26A6
ENSG00000170222	5.8	9.06	-0.690911	0.0129063	0.135393	ADPRM
ENSG00000163171	24.8	35.81	-0.57835	0.0129307	0.135526	CDC42EP3
ENSG00000100906	90.43	60.56	0.530092	0.0129987	0.136114	NFKBIA
ENSG00000139146	59.21	83.23	-0.539493	0.0130133	0.136143	FAM60A
ENSG00000205903	14.38	9.48	0.552695	0.0130252	0.136144	ZNF316
ENSG00000135048	54.62	36.93	0.516407	0.0130472	0.136251	TMEM2
ENSG00000092036	11.62	17.06	-0.60169	0.0130889	0.136429	HAUS4
ENSG00000164300	30.19	19.99	0.546669	0.0130962	0.136429	SERINC5
ENSG00000107960	41.46	58.19	-0.537382	0.0130997	0.136429	STN1
ENSG00000178927	83.71	55.9	0.534216	0.013112	0.136434	C17orf62
ENSG00000105948	5.66	8.48	-0.632289	0.0131318	0.136516	TTC26
ENSG00000185022	20.3	30.27	-0.624504	0.013151	0.136537	MAFF
ENSG00000173457	416.99	281.8	0.517061	0.0131751	0.136537	PPP1R14B
ENSG00000182952	105.91	150.3	-0.553161	0.0131902	0.136537	HMGN4
ENSG00000197256	15.15	10	0.551967	0.0132006	0.136537	KANK2
ENSG00000231500	1183.75	1630.41	-0.510114	0.0132027	0.136537	RPS18
ENSG00000196139	1033.91	1422.62	-0.508679	0.0132266	0.136537	AKR1C3
ENSG00000159423	13.93	8.97	0.586218	0.0132279	0.136537	ALDH4A1
ENSG00000131188	17.31	10.84	0.626681	0.0132285	0.136537	PRR7
ENSG00000151364	7.51	4.19	0.793097	0.0132466	0.136601	KCTD14
ENSG00000152942	6.26	9.21	-0.60354	0.0132805	0.136778	RAD17
ENSG00000185453	10.08	6.56	0.570899	0.0132875	0.136778	C19orf68
ENSG00000073169	14.78	9.65	0.566801	0.0133172	0.136961	SELENOO
ENSG00000144867	101.63	68.12	0.528885	0.0133537	0.137067	SRPRB
ENSG00000164663	1.47	2.5	-0.819654	0.0133619	0.137067	USP49
ENSG00000179859	4.28	2.04	1.02016	0.0133673	0.137067	AC104581.1
ENSG00000213762	11.46	16.68	-0.589188	0.0133892	0.137067	ZNF134
ENSG00000143753	179.98	121.65	0.516873	0.0133916	0.137067	DEGS1
ENSG00000163513	95.76	64.7	0.517303	0.0133988	0.137067	TGFBR2
ENSG00000143631	0.63	0.37	0.73068	0.0134224	0.137095	FLG
ENSG00000010165	53.65	36.12	0.522641	0.0134253	0.137095	METTL13
ENSG00000112304	85.65	120.56	-0.541346	0.0134783	0.137425	ACOT13
ENSG00000188010	25.63	38.73	-0.643292	0.0134814	0.137425	MORN2
ENSG00000172731	27.33	17.16	0.622787	0.0135099	0.137593	LRRC20
ENSG00000110871	22.8	32.47	-0.558219	0.0135241	0.137612	COQ5
ENSG00000070413	33.09	22.02	0.539257	0.0135356	0.137612	DGCR2
ENSG00000224051	32.45	20.78	0.594962	0.0135568	0.137647	CPTP
ENSG00000184007	208.6	288.86	-0.517858	0.0135697	0.137647	PTP4A2
ENSG00000183426	3.03	4.92	-0.746735	0.0135748	0.137647	NPIPA1
ENSG00000172613	12.19	7.63	0.626338	0.0136273	0.137931	RAD9A
ENSG00000189337	1.06	0.5	1.02851	0.013628	0.137931	KAZN
ENSG00000166529	7.12	10.57	-0.618483	0.0136388	0.137931	ZSCAN21
ENSG00000196396	93.7	63.2	0.519807	0.0137003	0.13843	PTPN1
ENSG00000142494	1.9	3.16	-0.78364	0.0137121	0.13843	SLC47A1
ENSG00000205643	5.29	9.35	-0.868191	0.0137806	0.13892	CDPF1
ENSG00000204628	324.32	445.69	-0.506834	0.0137902	0.13892	RACK1
ENSG00000165556	9.41	5.62	0.694394	0.0137968	0.13892	CDX2
ENSG00000180061	2.16	4.38	-1.06646	0.0138158	0.138927	TMEM150B
ENSG00000076201	21.26	14.32	0.521685	0.0138216	0.138927	PTPN23
ENSG00000116096	165.62	111.84	0.518181	0.0138412	0.139003	SPR
ENSG00000127526	23.78	15.56	0.563257	0.0138549	0.139019	SLC35E1
ENSG00000122970	12.73	18.02	-0.549806	0.0138899	0.139249	IFT81
ENSG00000167202	29.84	20.09	0.522556	0.013941	0.139641	TBC1D2B
ENSG00000125089	6.47	9.15	-0.548279	0.0139718	0.139742	SH3TC1
ENSG00000139405	114.47	77.13	0.52134	0.0139962	0.139742	RITA1
ENSG00000153044	19.29	28.11	-0.591064	0.0139993	0.139742	CENPH
ENSG00000140481	0.29	0.66	-1.21174	0.0139996	0.139742	CCDC33
ENSG00000176624	11.07	15.76	-0.558071	0.0140255	0.139754	MEX3C
ENSG00000168152	0.78	1.41	-0.905917	0.0140458	0.139754	THAP9
ENSG00000174485	4.66	6.62	-0.553301	0.0140471	0.139754	DENND4A
ENSG00000114573	41.34	27.76	0.526054	0.0140493	0.139754	ATP6V1A
ENSG00000204390	2.05	1.08	0.879668	0.0140669	0.139808	HSPA1L
ENSG00000180822	22.3	14.51	0.572114	0.0140821	0.139821	PSMG4
ENSG00000149177	13.59	18.94	-0.526993	0.0140925	0.139821	PTPRJ
ENSG00000115841	4.18	2.54	0.668687	0.0141723	0.140492	RMDN2
ENSG00000121931	13.36	18.86	-0.545279	0.0142068	0.140714	LRIF1
ENSG00000143971	5.28	7.65	-0.584353	0.0143512	0.142021	ETAA1
ENSG00000136867	13.71	7.82	0.760501	0.0143893	0.142276	SLC31A2
ENSG00000176209	15.98	24.57	-0.668111	0.0144692	0.142771	SMIM19
ENSG00000072832	2.02	3.27	-0.741619	0.0144801	0.142771	CRMP1
ENSG00000143512	7.01	10.16	-0.582248	0.0144831	0.142771	HHIPL2
ENSG00000205413	6.19	8.75	-0.54646	0.0144975	0.142771	SAMD9
ENSG00000080819	42.76	28.62	0.530916	0.0145013	0.142771	CPOX
ENSG00000148459	15.72	10.13	0.58561	0.0145818	0.143442	PDSS1
ENSG00000247077	113.24	76.51	0.517445	0.0146353	0.143811	PGAM5
ENSG00000135976	1.23	1.87	-0.659903	0.0146443	0.143811	ANKRD36
ENSG00000151694	14.23	19.96	-0.535968	0.0146848	0.144086	ADAM17
ENSG00000107614	2.22	3.81	-0.825428	0.0147347	0.144453	TRDMT1
ENSG00000129968	74.46	50.17	0.521272	0.0147617	0.144595	ABHD17A
ENSG00000116005	55.96	37.74	0.520121	0.0148476	0.145312	PCYOX1
ENSG00000125845	13.55	8.57	0.612091	0.0148916	0.145497	BMP2
ENSG00000182923	6.06	8.83	-0.590608	0.0148917	0.145497	CEP63
ENSG00000149930	23.52	15.93	0.514326	0.0149822	0.146144	TAOK2
ENSG00000184363	39.91	27.01	0.515061	0.0149833	0.146144	PKP3
ENSG00000104765	37.7	53.42	-0.550932	0.0149982	0.146166	BNIP3L
ENSG00000108861	83.12	55.74	0.528218	0.0150159	0.146214	DUSP3
ENSG00000213445	11.01	7.27	0.550819	0.0150688	0.146606	SIPA1
ENSG00000134686	50.63	69.63	-0.507899	0.0151033	0.146818	PHC2
ENSG00000137502	6.73	3.59	0.857677	0.015123	0.146859	RAB30
ENSG00000182378	9.71	14.49	-0.625387	0.0151331	0.146859	PLCXD1
ENSG00000186834	43.43	28.97	0.535693	0.0151476	0.146877	HEXIM1
ENSG00000175198	2.61	3.99	-0.661848	0.0151705	0.146976	PCCA
ENSG00000218891	33.28	22.31	0.528819	0.015213	0.147206	ZNF579
ENSG00000165355	8.11	5.1	0.622285	0.0152232	0.147206	FBXO33
ENSG00000161179	76.67	51.72	0.519706	0.0152326	0.147206	YDJC
ENSG00000138036	10.13	14.68	-0.583537	0.0152603	0.147294	DYNC2LI1
ENSG00000075618	67.33	45.57	0.514835	0.0152673	0.147294	FSCN1
ENSG00000106399	109.85	153.47	-0.530622	0.0152832	0.147324	RPA3
ENSG00000136636	33.94	22.94	0.516847	0.0153453	0.147799	KCTD3
ENSG00000108448	162.48	222.89	-0.504251	0.0153645	0.147861	TRIM16L
ENSG00000104872	38.51	53.68	-0.527139	0.0154096	0.148171	PIH1D1
ENSG00000138587	1.16	2.22	-0.981359	0.0154761	0.148687	MNS1
ENSG00000135821	131.24	89.25	0.507949	0.0154915	0.148711	GLUL
ENSG00000108469	11.16	15.6	-0.531266	0.0155607	0.149251	RECQL5
ENSG00000198018	12.7	8.28	0.56871	0.0155961	0.149466	ENTPD7
ENSG00000170142	54.4	75.75	-0.52597	0.015626	0.149628	UBE2E1
ENSG00000179588	2.24	1.31	0.730753	0.0156719	0.149943	ZFPM1
ENSG00000125538	26.8	17.4	0.574182	0.0156903	0.149994	IL1B
ENSG00000171161	12.24	7.82	0.597612	0.0157549	0.150488	ZNF672
ENSG00000081913	3.7	2.38	0.587172	0.0158075	0.150829	PHLPP1
ENSG00000123689	86.03	121.26	-0.543338	0.0158169	0.150829	G0S2
ENSG00000103534	7.67	5.02	0.563745	0.015891	0.151411	TMC5
ENSG00000083535	2.14	3.38	-0.70573	0.0159116	0.151482	PIBF1
ENSG00000137871	3.12	4.62	-0.610726	0.0159947	0.152147	ZNF280D
ENSG00000213024	90.98	61.97	0.505678	0.0160329	0.152385	NUP62
ENSG00000170955	61.55	41.4	0.523932	0.0161315	0.153196	CAVIN3
ENSG00000197841	5.1	7.59	-0.62054	0.0161653	0.15322	ZNF181
ENSG00000144320	15.86	10.33	0.569228	0.0161734	0.15322	LNPK
ENSG00000078487	1.33	2.32	-0.853263	0.0161848	0.15322	ZCWPW1
ENSG00000196502	11.22	16.41	-0.596973	0.0161872	0.15322	SULT1A1
ENSG00000152217	2.83	1.78	0.619689	0.0162527	0.153714	SETBP1
ENSG00000006453	115.9	158.46	-0.499445	0.0162924	0.153963	BAIAP2L1
ENSG00000162129	15.18	10.06	0.544752	0.0163187	0.154085	CLPB
ENSG00000007968	7.4	4.49	0.67036	0.0164035	0.154759	E2F2
ENSG00000164253	11.4	16.28	-0.562814	0.0164701	0.155258	WDR41
ENSG00000177058	8.99	12.88	-0.567244	0.0164968	0.155258	SLC38A9
ENSG00000066379	42.2	60.47	-0.567244	0.0164968	0.155258	ZNRD1
ENSG00000164105	58.68	39.13	0.535955	0.0165197	0.155347	SAP30
ENSG00000148824	2.65	1.22	1.06467	0.0165779	0.155664	MTG1
ENSG00000140406	28.51	18.88	0.546484	0.0165804	0.155664	TLNRD1
ENSG00000118257	13.32	8.91	0.532468	0.0166084	0.15578	NRP2
ENSG00000120833	15.78	22.75	-0.575999	0.0166198	0.15578	SOCS2
ENSG00000104812	32.08	21.74	0.513259	0.0166722	0.15602	GYS1
ENSG00000175787	1.05	1.88	-0.893058	0.0166733	0.15602	ZNF169
ENSG00000174749	57.51	81.29	-0.54729	0.0166969	0.15602	C4orf32
ENSG00000108559	30.9	42.5	-0.508074	0.0167057	0.15602	NUP88
ENSG00000103855	43.95	29.78	0.513129	0.016713	0.15602	CD276
ENSG00000171241	80.83	55.25	0.500742	0.0167489	0.156228	SHCBP1
ENSG00000108406	13.07	18.27	-0.531975	0.0167852	0.15644	DHX40
ENSG00000085872	23.33	15.78	0.515843	0.0167993	0.156446	CHERP
ENSG00000144824	5.31	7.48	-0.54382	0.0168431	0.156653	PHLDB2
ENSG00000179820	120.12	164.38	-0.500792	0.016851	0.156653	MYADM
ENSG00000112576	143.55	98.08	0.50127	0.0168866	0.156653	CCND3
ENSG00000147231	13.29	8.84	0.539697	0.0168871	0.156653	CXorf57
ENSG00000099625	6.72	4.29	0.598113	0.0168896	0.156653	CBARP
ENSG00000164631	8.35	11.92	-0.56215	0.01692	0.15681	ZNF12
ENSG00000152782	6.78	4.24	0.628218	0.0170488	0.157862	PANK1
ENSG00000032742	2.4	3.7	-0.669123	0.017061	0.157862	IFT88
ENSG00000197046	4.84	2.68	0.805051	0.0171898	0.158927	SIGLEC15
ENSG00000168763	13.92	9.2	0.549311	0.0172126	0.159009	CNNM3
ENSG00000176619	128.28	88.03	0.49497	0.0172648	0.159266	LMNB2
ENSG00000258429	24.44	15.78	0.583134	0.017268	0.159266	PDF
ENSG00000086289	112.89	76.79	0.507578	0.0173755	0.160128	EPDR1
ENSG00000213186	3.19	5.11	-0.726337	0.0173892	0.160128	TRIM59
ENSG00000100109	18.23	25.17	-0.513743	0.0174403	0.160461	TFIP11
ENSG00000158122	32.23	21.07	0.564347	0.0174532	0.160461	AAED1
ENSG00000105676	34.22	23.19	0.513432	0.0175974	0.161598	ARMC6
ENSG00000138074	23.01	15.44	0.527125	0.0176049	0.161598	SLC5A6
ENSG00000169105	14.97	9.65	0.584426	0.0177691	0.162912	CHST14
ENSG00000185842	0.65	0.96	-0.609588	0.0177871	0.162912	DNAH14
ENSG00000134824	158.92	109.32	0.491425	0.0177905	0.162912	FADS2
ENSG00000170684	4.39	2.55	0.735011	0.0178351	0.163191	ZNF296
ENSG00000109089	31.62	21.25	0.525042	0.017863	0.163317	CDR2L
ENSG00000167705	21.56	14.22	0.551809	0.0178805	0.163347	RILP
ENSG00000173598	86.67	119.52	-0.511928	0.017898	0.163377	NUDT4
ENSG00000142197	1.87	2.69	-0.578	0.0179517	0.163738	DOPEY2
ENSG00000172009	71.11	48.81	0.494514	0.017997	0.163883	THOP1
ENSG00000239306	28.98	19.65	0.511884	0.018022	0.163883	RBM14
ENSG00000105011	86.34	58.46	0.514251	0.0180239	0.163883	ASF1B
ENSG00000101187	20.76	13.99	0.520759	0.0180361	0.163883	SLCO4A1
ENSG00000122035	5.94	3.25	0.821138	0.0180774	0.163883	RASL11A
ENSG00000204869	11.59	6.34	0.821138	0.0180774	0.163883	IGFL4
ENSG00000173706	10.76	7.24	0.52334	0.0181205	0.163883	HEG1
ENSG00000124608	14.61	9.83	0.524296	0.0181221	0.163883	AARS2
ENSG00000125351	15.72	21.92	-0.527594	0.0181226	0.163883	UPF3B
ENSG00000172922	49.41	33.17	0.526449	0.0181228	0.163883	RNASEH2C
ENSG00000204348	13.4	19.15	-0.563205	0.0181239	0.163883	DXO
ENSG00000123636	1.63	2.39	-0.59362	0.0181569	0.163927	BAZ2B
ENSG00000128185	38.75	25.57	0.551694	0.0181572	0.163927	DGCR6L
ENSG00000153208	13.52	18.63	-0.510774	0.0183026	0.16511	MERTK
ENSG00000186468	493.32	668.97	-0.48767	0.0183704	0.165592	RPS23
ENSG00000189114	20.27	12.76	0.61981	0.0183864	0.165607	BLOC1S3
ENSG00000147789	16.51	22.81	-0.514576	0.0184131	0.165622	ZNF7
ENSG00000156875	3.47	1.96	0.77751	0.0184168	0.165622	MFSD14A
ENSG00000131467	215.99	148.66	0.490653	0.018517	0.1662	PSME3
ENSG00000132470	35.4	48.03	-0.488679	0.0185304	0.1662	ITGB4
ENSG00000188483	30.23	20.26	0.529055	0.0185347	0.1662	IER5L
ENSG00000243056	3.83	7.86	-1.0791	0.0185387	0.1662	EIF4EBP3
ENSG00000171560	12.91	8.63	0.532808	0.0185549	0.166215	FGA
ENSG00000166484	14.08	9.41	0.533307	0.0186602	0.167029	MAPK7
ENSG00000121851	19.44	27.96	-0.57207	0.0186903	0.167097	POLR3GL
ENSG00000163393	1.66	2.81	-0.805175	0.0186968	0.167097	SLC22A15
ENSG00000165474	12.29	18.21	-0.615038	0.01876	0.167532	GJB2
ENSG00000146828	18.24	12.36	0.513949	0.0187979	0.167741	SLC12A9
ENSG00000170525	54.6	37.44	0.495995	0.0188177	0.167788	PFKFB3
ENSG00000125148	5.6	10.41	-0.939629	0.0189088	0.168469	MT2A
ENSG00000011143	3.98	5.94	-0.623992	0.0189599	0.168721	MKS1
ENSG00000142065	1.61	2.79	-0.83818	0.0189786	0.168721	ZFP14
ENSG00000092607	0.83	1.61	-0.99966	0.018981	0.168721	TBX15
ENSG00000143603	3.76	2.28	0.673691	0.0189969	0.168733	KCNN3
ENSG00000197562	13.46	8.54	0.607645	0.0190582	0.169147	RAB40C
ENSG00000149485	100.47	69.18	0.489955	0.0190982	0.169372	FADS1
ENSG00000174327	17.88	25.04	-0.534275	0.0191441	0.16953	SLC16A13
ENSG00000170584	39.97	56.44	-0.545986	0.0191455	0.16953	NUDCD2
ENSG00000109572	35.46	48.25	-0.492544	0.0192131	0.169998	CLCN3
ENSG00000118193	13.25	18.11	-0.498879	0.0192559	0.170247	KIF14
ENSG00000110777	14.1	8.83	0.626127	0.0193835	0.171075	POU2AF1
ENSG00000101986	46.96	32.24	0.494033	0.0194023	0.171075	ABCD1
ENSG00000166189	19.75	13.34	0.517597	0.0194065	0.171075	HPS6
ENSG00000113594	10.96	7.36	0.525759	0.0194089	0.171075	LIFR
ENSG00000185112	12.51	8.06	0.585988	0.0194627	0.171417	FAM43A
ENSG00000119616	41.31	57.61	-0.528097	0.0195118	0.171704	FCF1
ENSG00000130725	313.53	216.36	0.486857	0.019525	0.171704	UBE2M
ENSG00000159216	8.85	5.65	0.598048	0.0196346	0.172536	RUNX1
ENSG00000143257	5.6	3.36	0.688401	0.0197909	0.173777	NR1I3
ENSG00000164919	568.71	770.88	-0.487027	0.0198518	0.174179	COX6C
ENSG00000101384	74.25	100.24	-0.48108	0.0199567	0.174839	JAG1
ENSG00000115504	42.61	57.66	-0.484667	0.0199708	0.174839	EHBP1
ENSG00000163156	86.53	118.17	-0.497833	0.0199725	0.174839	SCNM1
ENSG00000184220	33.58	46.41	-0.515276	0.0201053	0.17586	CMSS1
ENSG00000176125	17.2	10.29	0.692354	0.020148	0.17586	UFSP1
ENSG00000156831	50.81	69.63	-0.50275	0.0201493	0.17586	NSMCE2
ENSG00000167962	38.45	52.18	-0.488911	0.0201502	0.17586	ZNF598
ENSG00000101347	14.5	9.66	0.537133	0.0201697	0.175898	SAMHD1
ENSG00000157870	35.45	23.57	0.540631	0.0201935	0.175971	FAM213B
ENSG00000138376	8.18	5.34	0.565081	0.0202694	0.1765	BARD1
ENSG00000139880	10.53	6.98	0.543841	0.0204091	0.177484	CDH24
ENSG00000115306	95.56	128.59	-0.476576	0.02042	0.177484	SPTBN1
ENSG00000115421	4.39	6.4	-0.591672	0.0204455	0.177484	PAPOLG
ENSG00000066933	2.54	3.56	-0.53362	0.020454	0.177484	MYO9A
ENSG00000240184	6.6	4.33	0.559714	0.0204594	0.177484	PCDHGC3
ENSG00000278318	2.02	3.13	-0.676293	0.0205183	0.177861	ZNF229
ENSG00000188735	15.26	9.97	0.565492	0.0205559	0.178054	TMEM120B
ENSG00000128973	34.92	23.61	0.516432	0.0205946	0.178254	CLN6
ENSG00000115507	4.58	2.6	0.765058	0.0206205	0.178345	OTX1
ENSG00000133328	14.19	21.34	-0.635889	0.02066	0.178553	HRASLS2
ENSG00000139668	3.68	5.77	-0.696548	0.0207266	0.178994	WDFY2
ENSG00000129925	54.39	37.54	0.486535	0.0207843	0.179358	TMEM8A
ENSG00000183153	11.16	6.95	0.635043	0.0209056	0.18018	GJD3
ENSG00000170860	152.38	103.51	0.50963	0.0209108	0.18018	LSM3
ENSG00000100031	27.75	18.88	0.507191	0.0209597	0.180421	GGT1
ENSG00000138356	0.72	1.2	-0.781434	0.021004	0.180421	AOX1
ENSG00000137601	5.21	7.3	-0.53459	0.0210409	0.180421	NEK1
ENSG00000198814	3.89	5.75	-0.610985	0.0210415	0.180421	GK
ENSG00000135845	38.14	52.53	-0.509894	0.0210614	0.180421	PIGC
ENSG00000106733	5.28	8.63	-0.754546	0.0210856	0.180421	NMRK1
ENSG00000181634	7.07	4.12	0.728709	0.0210856	0.180421	TNFSF15
ENSG00000165716	4.5	2.62	0.728709	0.0210856	0.180421	FAM69B
ENSG00000089737	66.9	46.33	0.481879	0.0210994	0.180421	DDX24
ENSG00000167515	44.76	30.38	0.510877	0.021101	0.180421	TRAPPC2L
ENSG00000132561	7.1	4.69	0.550057	0.021111	0.180421	MATN2
ENSG00000103415	56.94	38.97	0.498762	0.0211348	0.180491	HMOX2
ENSG00000182749	2.7	1.32	0.98373	0.0211578	0.180554	PAQR7
ENSG00000162385	56.1	78.02	-0.523887	0.0211773	0.180586	MAGOH
ENSG00000169372	12.21	17.76	-0.588542	0.0212164	0.180668	CRADD
ENSG00000165092	1103.19	1480.36	-0.472513	0.0212182	0.180668	ALDH1A1
ENSG00000105281	240.9	323.73	-0.474562	0.0212861	0.181113	SLC1A5
ENSG00000125841	22.29	31.47	-0.545747	0.0214011	0.181887	NRSN2
ENSG00000165271	41.54	28.75	0.482846	0.0214087	0.181887	NOL6
ENSG00000177853	2.71	3.88	-0.563134	0.0214394	0.181911	ZNF518A
ENSG00000117305	26.51	36.5	-0.509552	0.0214431	0.181911	HMGCL
ENSG00000084710	2.91	1.74	0.693726	0.0215209	0.182288	EFR3B
ENSG00000105559	4.89	7.04	-0.573932	0.0215257	0.182288	PLEKHA4
ENSG00000171311	52.48	72.24	-0.509127	0.0215349	0.182288	EXOSC1
ENSG00000144426	1.84	2.61	-0.549942	0.0216098	0.182704	NBEAL1
ENSG00000177548	14.17	9.46	0.535117	0.0216263	0.182704	RABEP2
ENSG00000100219	149.29	200.97	-0.477148	0.0216339	0.182704	XBP1
ENSG00000137414	10.32	6.62	0.592342	0.0216475	0.182704	FAM8A1
ENSG00000196812	6.26	9.44	-0.639024	0.0216915	0.182941	ZSCAN16
ENSG00000188582	3.98	2.23	0.787891	0.0218036	0.183753	PAQR9
ENSG00000015475	94.99	65.42	0.489827	0.0218805	0.184266	BID
ENSG00000158109	47.63	32.29	0.512633	0.0219282	0.184506	TPRG1L
ENSG00000179941	8.38	11.76	-0.536345	0.0219411	0.184506	BBS10
ENSG00000007392	46.13	31.59	0.498267	0.0220301	0.18512	LUC7L
ENSG00000166024	9.91	13.75	-0.521138	0.0220722	0.185339	R3HCC1L
ENSG00000152082	108.17	74.61	0.487511	0.0221526	0.185878	MZT2B
ENSG00000135966	18.63	12.71	0.502796	0.0221999	0.18614	TGFBRAP1
ENSG00000198919	5.04	7.06	-0.535978	0.0222602	0.18642	DZIP3
ENSG00000124508	5.99	8.64	-0.577193	0.0222738	0.18642	BTN2A2
ENSG00000182534	39.18	26.67	0.506728	0.0222818	0.18642	MXRA7
ENSG00000173614	8.46	12.54	-0.615623	0.0223761	0.186806	NMNAT1
ENSG00000156804	24.08	33.32	-0.516635	0.0223783	0.186806	FBXO32
ENSG00000141858	33.04	22.48	0.50757	0.022407	0.186806	SAMD1
ENSG00000197557	2.88	4.35	-0.641013	0.0224178	0.186806	TTC30A
ENSG00000148426	16.46	22.93	-0.526494	0.0224235	0.186806	PROSER2
ENSG00000132716	3.39	5.05	-0.622722	0.0224269	0.186806	DCAF8
ENSG00000080007	3.4	5.09	-0.630155	0.0224413	0.186806	DDX43
ENSG00000184117	48.67	66.35	-0.495178	0.0224799	0.186991	NIPSNAP1
ENSG00000158411	23.39	32.59	-0.526689	0.0225875	0.187751	MITD1
ENSG00000108370	5.79	8.25	-0.559189	0.0226061	0.187771	RGS9
ENSG00000241945	6.36	4.17	0.559684	0.022676	0.188031	PWP2
ENSG00000108773	35.12	24.26	0.485508	0.0226852	0.188031	KAT2A
ENSG00000184897	172.48	232.34	-0.478059	0.0226863	0.188031	H1FX
ENSG00000261236	81.93	56.99	0.475412	0.0227679	0.188571	BOP1
ENSG00000164818	29.58	20.41	0.486982	0.0229898	0.19023	DNAAF5
ENSG00000182836	7.39	4.45	0.680642	0.0230066	0.19023	PLCXD3
ENSG00000080815	21.29	29.12	-0.500127	0.0230177	0.19023	PSEN1
ENSG00000108774	43.08	29.23	0.510847	0.02304	0.190278	RAB5C
ENSG00000061656	2.68	4.33	-0.737524	0.0230951	0.190597	SPAG4
ENSG00000114107	8.94	12.53	-0.535654	0.0231237	0.190696	CEP70
ENSG00000165525	6.02	8.41	-0.530146	0.0231452	0.190737	NEMF
ENSG00000143622	118.81	160.22	-0.479658	0.0231857	0.190934	RIT1
ENSG00000137501	16.69	11.58	0.479293	0.0232483	0.191313	SYTL2
ENSG00000248098	1.73	2.88	-0.782423	0.0232903	0.191369	BCKDHA
ENSG00000167074	1.53	2.88	-0.954677	0.0233022	0.191369	TEF
ENSG00000100234	131.1	90.62	0.484481	0.0233049	0.191369	TIMP3
ENSG00000137310	44.29	30.31	0.498999	0.0234263	0.192229	TCF19
ENSG00000179046	5.03	3.03	0.683236	0.0234863	0.192584	TRIML2
ENSG00000157426	3.02	4.35	-0.572503	0.0236803	0.194037	AASDH
ENSG00000024526	10.87	14.93	-0.506064	0.0237853	0.194759	DEPDC1
ENSG00000127328	6.97	9.96	-0.562964	0.0238289	0.194978	RAB3IP
ENSG00000227471	39.13	53.3	-0.49412	0.0238876	0.195319	AKR1B15
ENSG00000138686	4.25	6.17	-0.585391	0.0239684	0.195841	BBS7
ENSG00000135083	8.15	11.61	-0.557844	0.0240219	0.196138	CCNJL
ENSG00000107223	338.83	453.63	-0.46918	0.0240575	0.196138	EDF1
ENSG00000069702	5.05	3.28	0.575099	0.0240675	0.196138	TGFBR3
ENSG00000177469	172.06	120.13	0.470124	0.0240728	0.196138	CAVIN1
ENSG00000283378	3.89	2.27	0.730946	0.0241071	0.196203	BX088645.1
ENSG00000196369	4.23	6.4	-0.646427	0.0241449	0.196203	SRGAP2B
ENSG00000168769	0.95	1.43	-0.646427	0.0241449	0.196203	TET2
ENSG00000134480	23.53	32.44	-0.511317	0.0241488	0.196203	CCNH
ENSG00000204642	3.75	5.72	-0.65637	0.0241778	0.1963	HLA-F
ENSG00000196497	24.04	16.64	0.482257	0.0242127	0.196445	IPO4
ENSG00000213626	45.81	30.17	0.553711	0.0242322	0.196465	LBH
ENSG00000173237	14.99	8.61	0.751229	0.0242851	0.196755	C11orf86
ENSG00000074527	80.96	108.4	-0.469275	0.0243374	0.197041	NTN4
ENSG00000148219	0.46	0.8	-0.859162	0.0243793	0.197242	ASTN2
ENSG00000133619	3.35	2.14	0.595138	0.0244724	0.197856	KRBA1
ENSG00000204616	101.83	70.94	0.473178	0.0245131	0.198046	TRIM31
ENSG00000198763	1792.46	2385.84	-0.460803	0.0246005	0.198613	MT-ND2
ENSG00000203724	10.08	5.63	0.788526	0.024791	0.200011	C1orf53
ENSG00000183828	24.61	16.37	0.539557	0.0248497	0.200344	NUDT14
ENSG00000122406	403.18	537.39	-0.462783	0.0248731	0.200392	RPL5
ENSG00000135766	35.59	24.41	0.495248	0.0249608	0.200955	EGLN1
ENSG00000198420	9.41	6.34	0.52048	0.0249839	0.200955	TCAF1
ENSG00000160209	37.94	26.28	0.481592	0.0249952	0.200955	PDXK
ENSG00000136280	48.41	33.55	0.480675	0.0250184	0.201001	CCM2
ENSG00000167232	3.61	5.09	-0.545028	0.0250906	0.201442	ZNF91
ENSG00000148019	14.97	10.17	0.509754	0.0251122	0.201446	CEP78
ENSG00000128016	41.98	56.76	-0.483161	0.0251278	0.201446	ZFP36
ENSG00000101972	48.18	64.32	-0.46519	0.0251436	0.201446	STAG2
ENSG00000104951	1.91	0.99	0.894392	0.0252204	0.201921	IL4I1
ENSG00000176842	7.12	4.55	0.596257	0.0253193	0.202553	IRX5
ENSG00000128915	13.38	18.16	-0.488606	0.0253345	0.202553	ICE2
ENSG00000160961	1.21	2.01	-0.775473	0.0253862	0.202641	ZNF333
ENSG00000143756	38.33	26.3	0.495203	0.0253928	0.202641	FBXO28
ENSG00000066926	28.62	38.87	-0.489573	0.0253983	0.202641	FECH
ENSG00000167081	11.55	7.61	0.553267	0.0256702	0.204669	PBX3
ENSG00000125741	17.98	11.9	0.547402	0.0257223	0.204781	OPA3
ENSG00000106609	117	81.61	0.471473	0.0257225	0.204781	TMEM248
ENSG00000167604	5.25	3.23	0.654066	0.0257411	0.204781	NFKBID
ENSG00000159363	11.03	7.57	0.493743	0.0257663	0.204781	ATP13A2
ENSG00000026508	179.97	126.49	0.46049	0.0257731	0.204781	CD44
ENSG00000080603	1	0.63	0.613439	0.0258199	0.205012	SRCAP
ENSG00000114626	8.94	12.62	-0.545578	0.0258573	0.205021	ABTB1
ENSG00000140534	10.53	7.28	0.48461	0.0258574	0.205021	TICRR
ENSG00000264364	151.77	103.97	0.497289	0.0258744	0.205021	DYNLL2
ENSG00000148730	86.62	58.92	0.507596	0.025902	0.20504	EIF4EBP2
ENSG00000129474	42.52	57.08	-0.473014	0.0259124	0.20504	AJUBA
ENSG00000167106	524.2	368.92	0.458561	0.0259646	0.205207	FAM102A
ENSG00000198712	6605.3	8763.31	-0.456095	0.025969	0.205207	MT-CO2
ENSG00000166845	3.55	5.34	-0.63544	0.0260478	0.205384	C18orf54
ENSG00000123643	8.18	5.27	0.584498	0.0260501	0.205384	SLC36A1
ENSG00000125821	74.55	100.4	-0.477741	0.0260544	0.205384	DTD1
ENSG00000123219	17.85	24.84	-0.524822	0.0260627	0.205384	CENPK
ENSG00000164889	121.72	85.63	0.459048	0.0260902	0.20546	SLC4A2
ENSG00000158882	16.17	10.61	0.559635	0.0261349	0.205618	TOMM40L
ENSG00000164327	8.17	11.06	-0.48443	0.0261459	0.205618	RICTOR
ENSG00000177606	71.2	95.55	-0.472608	0.026207	0.205901	JUN
ENSG00000127980	7.77	10.59	-0.496047	0.0262344	0.205901	PEX1
ENSG00000128606	4.52	2.69	0.703267	0.0262355	0.205901	LRRC17
ENSG00000012963	21.41	14.49	0.514949	0.0262799	0.20611	UBR7
ENSG00000133812	7.17	9.7	-0.485362	0.0263157	0.206217	SBF2
ENSG00000164548	59.89	80.61	-0.476926	0.0263293	0.206217	TRA2A
ENSG00000108179	202.62	141.86	0.46597	0.0263919	0.206392	PPIF
ENSG00000185467	6.87	9.8	-0.561179	0.0263942	0.206392	KPNA7
ENSG00000089195	25.92	17.77	0.496892	0.0264054	0.206392	TRMT6
ENSG00000113368	60.71	42.41	0.469304	0.0264282	0.20643	LMNB1
ENSG00000174827	1.52	0.73	1.01488	0.0266086	0.207554	PDZK1
ENSG00000059728	28.22	39.07	-0.517593	0.0266116	0.207554	MXD1
ENSG00000107897	54.61	38.07	0.472252	0.0266261	0.207554	ACBD5
ENSG00000253250	14.94	22.69	-0.650363	0.0267061	0.207937	C8orf88
ENSG00000159131	44.79	59.7	-0.462528	0.0267113	0.207937	GART
ENSG00000157657	5.14	3.37	0.559637	0.0267428	0.208042	ZNF618
ENSG00000171130	27.5	18.45	0.527751	0.0269053	0.209131	ATP6V0E2
ENSG00000164051	32.69	22.48	0.492047	0.0269375	0.209131	CCDC51
ENSG00000130717	56.7	39.17	0.485158	0.0269482	0.209131	UCK1
ENSG00000170899	15.32	21.94	-0.566077	0.0269554	0.209131	GSTA4
ENSG00000165533	6.36	8.99	-0.546982	0.0269914	0.209148	TTC8
ENSG00000185658	3.37	4.61	-0.500331	0.0269938	0.209148	BRWD1
ENSG00000005007	41.43	29.04	0.464201	0.027038	0.209301	UPF1
ENSG00000102786	8.92	12.21	-0.500792	0.0270499	0.209301	INTS6
ENSG00000198899	4985.85	6598.05	-0.452443	0.0272122	0.210309	MT-ATP6
ENSG00000114999	49.87	34.59	0.479476	0.0272234	0.210309	TTL
ENSG00000117408	16.89	11.67	0.484631	0.0272349	0.210309	IPO13
ENSG00000185024	14.39	9.85	0.498442	0.0272793	0.210511	BRF1
ENSG00000163029	6.11	8.39	-0.505749	0.0273365	0.210811	SMC6
ENSG00000138835	9.52	12.85	-0.481272	0.0273775	0.210986	RGS3
ENSG00000151743	8.9	12.82	-0.574883	0.0274775	0.211583	AMN1
ENSG00000115641	60.7	80.95	-0.463513	0.0275092	0.211583	FHL2
ENSG00000167670	46.76	32.8	0.463087	0.02751	0.211583	CHAF1A
ENSG00000008853	14.03	9.58	0.502114	0.0275474	0.211729	RHOBTB2
ENSG00000127314	285.2	378.87	-0.457931	0.0275986	0.211982	RAP1B
ENSG00000174720	15.86	21.58	-0.492094	0.0276407	0.212163	LARP7
ENSG00000160570	52.11	36.07	0.482513	0.0276605	0.212175	DEDD2
ENSG00000165512	23.84	33.1	-0.521577	0.0277226	0.212386	ZNF22
ENSG00000168256	38.15	51.98	-0.494368	0.027725	0.212386	NKIRAS2
ENSG00000164597	20.27	27.21	-0.473278	0.0279258	0.213783	COG5
ENSG00000170190	61.28	81.63	-0.461819	0.0279559	0.213871	SLC16A5
ENSG00000127337	40.39	54.69	-0.485495	0.0280153	0.214183	YEATS4
ENSG00000178385	2.94	4.3	-0.593006	0.028057	0.21436	PLEKHM3
ENSG00000156253	16.29	22.66	-0.523767	0.028199	0.215287	RWDD2B
ENSG00000136122	4.31	6.2	-0.572914	0.0282157	0.215287	BORA
ENSG00000162946	2.1	1.27	0.670695	0.0282513	0.215416	DISC1
ENSG00000075413	19.91	26.74	-0.473777	0.0283671	0.216038	MARK3
ENSG00000172888	9.3	13.07	-0.539308	0.0283778	0.216038	ZNF621
ENSG00000068028	20.11	13.59	0.516709	0.0283891	0.216038	RASSF1
ENSG00000196670	3.01	4.36	-0.585208	0.0284421	0.216299	ZFP62
ENSG00000114867	217.62	154.09	0.449846	0.0285107	0.216658	EIF4G1
ENSG00000054179	1.06	1.97	-0.931648	0.0285292	0.216658	ENTPD2
ENSG00000196214	11.15	15.43	-0.515953	0.0285595	0.216658	ZNF766
ENSG00000166261	7.13	9.96	-0.530338	0.0285645	0.216658	ZNF202
ENSG00000197763	6.37	8.94	-0.537615	0.0285915	0.216721	TXNRD3
ENSG00000138286	5.29	7.58	-0.567989	0.0286711	0.216986	FAM149B1
ENSG00000164749	14.37	19.81	-0.511031	0.028683	0.216986	HNF4G
ENSG00000165312	8.71	5.68	0.567833	0.0286966	0.216986	OTUD1
ENSG00000188342	15.2	21.45	-0.545352	0.0287019	0.216986	GTF2F2
ENSG00000136826	52.3	69.76	-0.463931	0.02875	0.217208	KLF4
ENSG00000167535	18.54	12.7	0.497732	0.0287952	0.217357	CACNB3
ENSG00000172725	95.71	67.37	0.458124	0.0288075	0.217357	CORO1B
ENSG00000145908	3.54	5.21	-0.60243	0.028848	0.217477	ZNF300
ENSG00000151503	45.15	31.85	0.454962	0.0288611	0.217477	NCAPD3
ENSG00000178951	45.19	31.61	0.46738	0.0289185	0.217642	ZBTB7A
ENSG00000253958	15.34	10.06	0.559598	0.0289208	0.217642	CLDN23
ENSG00000130475	2.13	3.2	-0.630927	0.0289822	0.217846	FCHO1
ENSG00000172137	66.9	89.57	-0.469221	0.0290084	0.217846	CALB2
ENSG00000179115	64.59	45.39	0.460635	0.0290115	0.217846	FARSA
ENSG00000119771	1.31	2.06	-0.699394	0.0290234	0.217846	KLHL29
ENSG00000151461	9	12.15	-0.481594	0.0290432	0.217853	UPF2
ENSG00000135245	55.12	35.41	0.589622	0.0291703	0.218664	HILPDA
ENSG00000114439	17.05	22.85	-0.470221	0.0292414	0.218934	BBX
ENSG00000139182	8.27	11.27	-0.495602	0.0292444	0.218934	CLSTN3
ENSG00000165801	3.52	2.34	0.540818	0.029536	0.220931	ARHGEF40
ENSG00000014216	144.56	102.3	0.450557	0.0295495	0.220931	CAPN1
ENSG00000198121	16.58	11.14	0.525766	0.0296837	0.221689	LPAR1
ENSG00000164659	2.69	3.87	-0.572719	0.0296892	0.221689	KIAA1324L
ENSG00000158315	3.63	5.8	-0.722577	0.0297852	0.222261	RHBDL2
ENSG00000113595	5.14	7.35	-0.563785	0.0298505	0.222604	TRIM23
ENSG00000160336	2.36	3.53	-0.626058	0.0298795	0.222677	ZNF761
ENSG00000003056	296.69	210.1	0.449601	0.0299008	0.222691	M6PR
ENSG00000143320	36.62	50.89	-0.522854	0.0299572	0.222823	CRABP2
ENSG00000088808	6.13	4.16	0.513221	0.0299572	0.222823	PPP1R13B
ENSG00000263528	11.72	8.01	0.50201	0.0299884	0.222912	IKBKE
ENSG00000182379	1.03	2.13	-1.08661	0.030067	0.223208	NXPH4
ENSG00000142347	0.3	0.61	-1.08661	0.030067	0.223208	MYO1F
ENSG00000100413	47.24	32.75	0.479962	0.0301993	0.224046	POLR3H
ENSG00000175376	61.83	42.47	0.493638	0.0302227	0.224071	EIF1AD
ENSG00000067365	13.83	18.95	-0.501937	0.0302641	0.224071	METTL22
ENSG00000159403	200.16	141.98	0.44715	0.03027	0.224071	C1R
ENSG00000184481	3.7	5.51	-0.621582	0.0302804	0.224071	FOXO4
ENSG00000117707	7.92	5.3	0.530437	0.030352	0.22444	PROX1
ENSG00000164647	107.09	141.83	-0.453571	0.0303691	0.22444	STEAP1
ENSG00000119640	7.38	11.42	-0.676867	0.0304565	0.224847	ACYP1
ENSG00000156976	226.63	298.84	-0.447249	0.0305031	0.224847	EIF4A2
ENSG00000100271	2.16	3.54	-0.760468	0.0305139	0.224847	TTLL1
ENSG00000188064	2.82	1.5	0.864083	0.0305206	0.224847	WNT7B
ENSG00000143374	38.23	50.76	-0.457516	0.0305343	0.224847	TARS2
ENSG00000125257	5.53	3.75	0.509303	0.0305412	0.224847	ABCC4
ENSG00000143878	45.7	31.26	0.49937	0.0305716	0.224927	RHOB
ENSG00000025039	69.51	48.82	0.461462	0.0306356	0.225185	RRAGD
ENSG00000115109	21.34	28.53	-0.467302	0.0306473	0.225185	EPB41L5
ENSG00000197530	5.48	3.69	0.521829	0.0306653	0.225185	MIB2
ENSG00000156603	31.4	42.62	-0.48896	0.0307538	0.225502	MED19
ENSG00000266714	23.71	16.8	0.449003	0.0307765	0.225502	MYO15B
ENSG00000134262	9.04	6.1	0.518956	0.0308003	0.225502	AP4B1
ENSG00000099308	5.1	3.44	0.518956	0.0308003	0.225502	MAST3
ENSG00000140199	4.97	6.84	-0.507763	0.0308063	0.225502	SLC12A6
ENSG00000175183	5.4	8.29	-0.665002	0.0308854	0.225795	CSRP2
ENSG00000165730	2.32	1.43	0.652209	0.0308854	0.225795	STOX1
ENSG00000091073	27.71	19.32	0.47173	0.0309654	0.22613	DTX2
ENSG00000153140	8.45	12.7	-0.634366	0.0309752	0.22613	CETN3
ENSG00000144161	9.48	13.65	-0.573792	0.0309902	0.22613	ZC3H8
ENSG00000154553	30.37	40.73	-0.471608	0.0310668	0.226546	PDLIM3
ENSG00000198692	37.75	52.04	-0.511138	0.0310905	0.226575	EIF1AY
ENSG00000243896	2.7	4.46	-0.768462	0.0311206	0.226652	OR2A7
ENSG00000075188	74.04	98.35	-0.457721	0.0311663	0.226841	NUP37
ENSG00000168502	23.19	16.4	0.452	0.0311913	0.22688	MTCL1
ENSG00000176890	217.3	154	0.448541	0.0312862	0.227427	TYMS
ENSG00000106069	11.73	7.95	0.513669	0.0313716	0.227836	CHN2
ENSG00000163637	2.06	1.25	0.674331	0.0313896	0.227836	PRICKLE2
ENSG00000132334	2.81	1.73	0.649328	0.0314267	0.227836	PTPRE
ENSG00000148450	12.22	17.59	-0.573446	0.0314421	0.227836	MSRB2
ENSG00000010539	6.55	9.43	-0.573446	0.0314421	0.227836	ZNF200
ENSG00000124942	98.96	129.92	-0.441	0.0314611	0.227836	AHNAK
ENSG00000213965	41.58	28.95	0.473852	0.0315368	0.228241	NUDT19
ENSG00000006744	55.97	39.6	0.450819	0.0317329	0.229516	ELAC2
ENSG00000213977	502.35	356.15	0.44793	0.031785	0.229749	TAX1BP3
ENSG00000151748	6.31	9.01	-0.561952	0.0319176	0.230492	SAV1
ENSG00000123933	19.93	13.43	0.520801	0.0319278	0.230492	MXD4
ENSG00000156381	17.45	11.7	0.528794	0.0319962	0.230684	ANKRD9
ENSG00000148248	287.04	203.84	0.445544	0.0319988	0.230684	SURF4
ENSG00000159873	25.64	17.44	0.507639	0.0320145	0.230684	CCDC117
ENSG00000162591	13.27	9.31	0.462645	0.0320435	0.230749	MEGF6
ENSG00000121964	3.75	5.59	-0.623793	0.0320894	0.230809	GTDC1
ENSG00000100105	12.48	8.57	0.493838	0.0320977	0.230809	PATZ1
ENSG00000156384	34.7	47	-0.485909	0.0321118	0.230809	SFR1
ENSG00000160867	30.02	21.13	0.458496	0.0322976	0.231679	FGFR4
ENSG00000196935	7.67	10.39	-0.486424	0.0323002	0.231679	SRGAP1
ENSG00000128512	10.15	13.47	-0.457138	0.0323044	0.231679	DOCK4
ENSG00000196387	14.65	19.89	-0.48962	0.0323133	0.231679	ZNF140
ENSG00000177303	20.4	14.35	0.458986	0.0323758	0.231882	CASKIN2
ENSG00000163714	35.04	46.25	-0.448862	0.0323818	0.231882	U2SURP
ENSG00000142082	8.74	12.23	-0.532869	0.0324288	0.231931	SIRT3
ENSG00000143630	7.46	5.01	0.524225	0.0324288	0.231931	HCN3
ENSG00000181541	1.33	2.45	-0.922021	0.0324925	0.232242	MAB21L2
ENSG00000167685	35.05	24.24	0.483589	0.0326306	0.233084	ZNF444
ENSG00000100350	28.99	20.35	0.462225	0.0327146	0.23354	FOXRED2
ENSG00000100292	239.41	314.71	-0.442773	0.032796	0.233879	HMOX1
ENSG00000130731	44.58	31.03	0.474477	0.0328026	0.233879	METTL26
ENSG00000005187	2.79	4.11	-0.609297	0.032855	0.234107	ACSM3
ENSG00000122299	22.44	29.76	-0.454972	0.0328843	0.234171	ZC3H7A
ENSG00000138678	47.73	63.31	-0.455745	0.0329443	0.234454	GPAT3
ENSG00000132773	12.68	8.56	0.517609	0.0329871	0.23461	TOE1
ENSG00000069956	67.16	88.4	-0.444644	0.0330303	0.23461	MAPK6
ENSG00000003436	55.29	73.4	-0.457056	0.0330445	0.23461	TFPI
ENSG00000170006	2.25	4.35	-0.994001	0.033068	0.23461	TMEM154
ENSG00000152582	0.17	0.32	-0.994001	0.033068	0.23461	SPEF2
ENSG00000159224	9.08	13.97	-0.668582	0.0331035	0.234634	GIP
ENSG00000136925	9.76	13.48	-0.512806	0.0331122	0.234634	TSTD2
ENSG00000130340	27.17	36.15	-0.460137	0.0331855	0.234965	SNX9
ENSG00000073803	3.47	4.88	-0.538611	0.0331996	0.234965	MAP3K13
ENSG00000168944	7.39	9.98	-0.481731	0.0332234	0.23499	CEP120
ENSG00000176463	23.86	16.72	0.465069	0.033282	0.235143	SLCO3A1
ENSG00000108666	12.6	17.34	-0.508005	0.0333063	0.235143	C17orf75
ENSG00000066583	24.99	17.03	0.505151	0.0333063	0.235143	ISOC1
ENSG00000198113	18.68	12.78	0.499842	0.0333778	0.235504	TOR4A
ENSG00000136111	3.84	2.55	0.538991	0.0334299	0.235726	TBC1D4
ENSG00000160712	25.18	17.54	0.472867	0.0334831	0.235958	IL6R
ENSG00000142945	40.09	52.89	-0.447901	0.0336398	0.236917	KIF2C
ENSG00000080573	0.92	1.39	-0.639951	0.0336881	0.237007	COL5A3
ENSG00000138449	67.65	47.96	0.448108	0.0336949	0.237007	SLC40A1
ENSG00000126773	12.15	16.19	-0.462444	0.0337177	0.237007	PCNX4
ENSG00000133597	8.56	5.78	0.519232	0.0337819	0.237007	ADCK2
ENSG00000119574	18.75	12.91	0.489431	0.0337971	0.237007	ZBTB45
ENSG00000187134	2700.48	3530.25	-0.434796	0.0338048	0.237007	AKR1C1
ENSG00000150722	6.19	10.43	-0.797866	0.033817	0.237007	PPP1R1C
ENSG00000186567	2.39	4.03	-0.797866	0.033817	0.237007	CEACAM19
ENSG00000127564	39.18	27.67	0.453753	0.0339105	0.237518	PKMYT1
ENSG00000154144	26.05	34.9	-0.470282	0.0339751	0.237826	TBRG1
ENSG00000065621	5.62	8.53	-0.650609	0.0340102	0.237927	GSTO2
ENSG00000109654	18.49	12.94	0.465967	0.0340673	0.238143	TRIM2
ENSG00000137266	19.58	13.7	0.467466	0.0340823	0.238143	SLC22A23
ENSG00000120913	2.59	3.85	-0.622902	0.0341079	0.238177	PDLIM2
ENSG00000036549	13.75	18.34	-0.463215	0.034214	0.238773	ZZZ3
ENSG00000078902	111.57	79.06	0.448592	0.034323	0.239389	TOLLIP
ENSG00000132604	28.44	19.95	0.462768	0.0343724	0.239589	TERF2
ENSG00000124181	27.46	19.48	0.447121	0.0344866	0.240156	PLCG1
ENSG00000000419	88.81	117.17	-0.447888	0.0344955	0.240156	DPM1
ENSG00000103319	17.83	12.43	0.47193	0.0345209	0.240188	EEF2K
ENSG00000104763	87.7	62.46	0.441525	0.0346218	0.240648	ASAH1
ENSG00000115904	18.77	24.77	-0.448255	0.0346288	0.240648	SOS1
ENSG00000102753	14.23	9.73	0.500507	0.0347091	0.24095	KPNA3
ENSG00000124766	60.68	42.96	0.450094	0.034714	0.24095	SOX4
ENSG00000103326	29.02	20.58	0.447378	0.0347705	0.241197	CAPN15
ENSG00000142611	0.8	0.43	0.854208	0.0348294	0.24146	PRDM16
ENSG00000204131	3.68	2.45	0.537489	0.0348617	0.241476	NHSL2
ENSG00000139329	32.52	22.59	0.477381	0.0348736	0.241476	LUM
ENSG00000180900	37.47	26.71	0.439873	0.0349396	0.241788	SCRIB
ENSG00000132207	6.44	3.88	0.68077	0.034997	0.24204	SLX1A
ENSG00000129515	25.34	33.77	-0.462699	0.0350208	0.242059	SNX6
ENSG00000136802	75.6	53.9	0.439834	0.0350483	0.242104	LRRC8A
ENSG00000187824	4.78	7.76	-0.74599	0.0352022	0.242876	TMEM220
ENSG00000198945	2	1.2	0.691914	0.0352022	0.242876	L3MBTL3
ENSG00000163297	24.02	31.99	-0.461332	0.0352459	0.243032	ANTXR2
ENSG00000132330	17.68	12.31	0.473952	0.0353192	0.243247	SCLY
ENSG00000109171	19.28	13.43	0.473952	0.0353192	0.243247	SLAIN2
ENSG00000113812	13.64	9.37	0.493053	0.0353616	0.243393	ACTR8
ENSG00000147155	231.06	164.69	0.440222	0.0354161	0.24349	EBP
ENSG00000170275	213.99	152.92	0.436538	0.0354179	0.24349	CRTAP
ENSG00000205155	47.34	64.2	-0.487685	0.0356734	0.245	PSENEN
ENSG00000198900	67.28	88.12	-0.437663	0.03568	0.245	TOP1
ENSG00000127415	3.78	2.41	0.597785	0.0357554	0.245372	IDUA
ENSG00000123240	71.47	93.67	-0.438481	0.035786	0.245435	OPTN
ENSG00000159596	31.51	42.49	-0.479314	0.0358423	0.245444	TMEM69
ENSG00000112759	29.1	20.33	0.469037	0.0358458	0.245444	SLC29A1
ENSG00000087263	44.34	58.4	-0.44563	0.0358512	0.245444	OGFOD1
ENSG00000107104	4.71	3.22	0.503565	0.0359068	0.245675	KANK1
ENSG00000147118	5.09	7.17	-0.54134	0.0359275	0.245675	ZNF182
ENSG00000104381	5.82	3.55	0.662085	0.035978	0.245786	GDAP1
ENSG00000149679	9.32	6.18	0.544178	0.0359864	0.245786	CABLES2
ENSG00000159720	122.01	87.14	0.437399	0.0360301	0.24579	ATP6V0D1
ENSG00000104331	97.74	69.57	0.442203	0.0360602	0.24579	IMPAD1
ENSG00000136542	20.71	14.61	0.455523	0.0360614	0.24579	GALNT5
ENSG00000058056	15.21	10.63	0.468073	0.0360723	0.24579	USP13
ENSG00000278540	31.25	22.36	0.43483	0.0364148	0.247977	ACACA
ENSG00000011566	24.52	32.3	-0.445433	0.0366191	0.249222	MAP4K3
ENSG00000140987	8.6	11.66	-0.486993	0.0367131	0.249714	ZSCAN32
ENSG00000181333	0.95	0.52	0.833123	0.0368375	0.250211	HEPHL1
ENSG00000162526	4.11	2.29	0.795793	0.0368375	0.250211	TSSK3
ENSG00000088325	157.18	204.86	-0.430448	0.0368512	0.250211	TPX2
ENSG00000137831	15.46	20.35	-0.444608	0.0368914	0.250336	UACA
ENSG00000117543	22.35	30.26	-0.485256	0.0369315	0.250461	DPH5
ENSG00000178795	2.81	4.14	-0.604944	0.0370297	0.250903	GDPD4
ENSG00000169239	6.82	4.28	0.622547	0.0370402	0.250903	CA5B
ENSG00000125520	59.78	42.34	0.449268	0.0372049	0.25187	SLC2A4RG
ENSG00000175727	27.01	19.2	0.443982	0.037273	0.252074	MLXIP
ENSG00000198363	595.97	774.83	-0.426878	0.0372787	0.252074	ASPH
ENSG00000130810	2.63	1.49	0.766587	0.0373851	0.252639	PPAN
ENSG00000164338	12.09	16.32	-0.481568	0.0374139	0.252639	UTP15
ENSG00000073350	30.92	22.03	0.440858	0.0374279	0.252639	LLGL2
ENSG00000165678	327.16	426.06	-0.429271	0.0374982	0.252965	GHITM
ENSG00000006652	189.76	247.26	-0.430036	0.037549	0.253118	IFRD1
ENSG00000197969	6.12	8.05	-0.445197	0.0375808	0.253118	VPS13A
ENSG00000198816	24.62	17.29	0.461986	0.037594	0.253118	ZNF358
ENSG00000136143	19.53	13.57	0.477182	0.0376261	0.253118	SUCLA2
ENSG00000124151	32.07	41.9	-0.433989	0.0376573	0.253118	NCOA3
ENSG00000083799	19.64	25.87	-0.445273	0.0376694	0.253118	CYLD
ENSG00000165650	41.19	29.45	0.436047	0.0376746	0.253118	PDZD8
ENSG00000101049	26.97	18.92	0.463038	0.0377437	0.253435	SGK2
ENSG00000177700	389.98	277.17	0.44434	0.0378323	0.253881	POLR2L
ENSG00000169221	38.68	27.55	0.441138	0.0378595	0.253916	TBC1D10B
ENSG00000144736	10.68	7.29	0.501495	0.0379487	0.254266	SHQ1
ENSG00000185189	10.06	6.82	0.512789	0.0379562	0.254266	NRBP2
ENSG00000179912	15.67	20.69	-0.449395	0.0379779	0.254266	R3HDM2
ENSG00000147121	23.14	31.38	-0.487751	0.0381289	0.25513	KRBOX4
ENSG00000198743	11.37	7.86	0.485584	0.0382297	0.255656	SLC5A3
ENSG00000185808	16.38	23.37	-0.560161	0.0382706	0.255781	PIGP
ENSG00000124839	5.39	3.17	0.717763	0.0383951	0.256464	RAB17
ENSG00000108819	30.72	21.85	0.443593	0.0384928	0.256968	PPP1R9B
ENSG00000110395	11.5	15.29	-0.458602	0.0385295	0.256982	CBL
ENSG00000108306	5.97	8.46	-0.549252	0.0385785	0.256982	FBXL20
ENSG00000148344	26.63	17.67	0.542601	0.0385785	0.256982	PTGES
ENSG00000152457	9.31	12.54	-0.476979	0.0385841	0.256982	DCLRE1C
ENSG00000138080	1.43	0.83	0.734231	0.0386722	0.25742	EMILIN1
ENSG00000079459	180.61	129.82	0.428104	0.0388692	0.258582	FDFT1
ENSG00000125967	23.77	16.59	0.470042	0.0389237	0.258796	NECAB3
ENSG00000167653	7.94	4.32	0.827301	0.0389822	0.259035	PSCA
ENSG00000176248	25.26	17.93	0.446351	0.0390069	0.25905	ANAPC2
ENSG00000143155	43.16	57.19	-0.454281	0.0391003	0.25952	TIPRL
ENSG00000123080	38.35	26.28	0.496781	0.0391808	0.259905	CDKN2C
ENSG00000135968	10.75	14.13	-0.442779	0.0392471	0.260196	GCC2
ENSG00000147604	1416.95	1837.21	-0.422969	0.0392731	0.260218	RPL7
ENSG00000102309	20.47	27.71	-0.48478	0.0393752	0.260745	PIN4
ENSG00000171612	44.69	31.52	0.455373	0.039432	0.260941	SLC25A33
ENSG00000114631	7.6	5.12	0.522547	0.0394501	0.260941	PODXL2
ENSG00000182327	27.49	19	0.484066	0.0395996	0.26178	GLTPD2
ENSG00000221963	11.03	15.21	-0.511016	0.0396462	0.261893	APOL6
ENSG00000065613	57.4	74.61	-0.426554	0.0396669	0.261893	SLK
ENSG00000035499	9.19	12.51	-0.493027	0.0397094	0.261893	DEPDC1B
ENSG00000136144	7.22	9.97	-0.514436	0.0397201	0.261893	RCBTB1
ENSG00000143952	12.6	16.66	-0.45095	0.0397303	0.261893	VPS54
ENSG00000148702	2.01	1.12	0.790364	0.0397958	0.262175	HABP2
ENSG00000215183	71.33	94.83	-0.458977	0.0398777	0.262335	MSMP
ENSG00000183655	7.32	4.88	0.535757	0.0398844	0.262335	KLHL25
ENSG00000010295	39.74	28.27	0.442815	0.0399038	0.262335	IFFO1
ENSG00000124535	71.31	51.15	0.431075	0.0399111	0.262335	WRNIP1
ENSG00000148671	39.39	55.19	-0.534583	0.0399954	0.262536	ADIRF
ENSG00000112701	17.94	23.52	-0.439141	0.0400382	0.262536	SENP6
ENSG00000145088	4.57	2.6	0.76241	0.0400542	0.262536	EAF2
ENSG00000153086	1.43	2.57	-0.896096	0.0400644	0.262536	ACMSD
ENSG00000106052	91.14	118.33	-0.424928	0.0400842	0.262536	TAX1BP1
ENSG00000134138	9.55	6.47	0.513455	0.040087	0.262536	MEIS2
ENSG00000175591	11.82	7.96	0.521356	0.0401011	0.262536	P2RY2
ENSG00000173692	80.26	57.76	0.426293	0.0401286	0.262567	PSMD1
ENSG00000090612	5.88	7.94	-0.480023	0.0402484	0.263201	ZNF268
ENSG00000204231	21.76	28.79	-0.451729	0.0403146	0.263485	RXRB
ENSG00000151353	9.25	13.37	-0.580111	0.0403845	0.263643	TMEM18
ENSG00000159556	5.54	8.01	-0.580111	0.0403845	0.263643	ISL2
ENSG00000198938	6285.8	8131.07	-0.419591	0.040443	0.263804	MT-CO3
ENSG00000108219	74.42	52.97	0.442006	0.040455	0.263804	TSPAN14
ENSG00000127528	13.69	9.25	0.517634	0.0405605	0.264343	KLF2
ENSG00000185163	19.2	13.52	0.45817	0.0406548	0.264721	DDX51
ENSG00000163818	7	9.83	-0.537603	0.0406874	0.264721	LZTFL1
ENSG00000185019	5.36	7.52	-0.537603	0.0406874	0.264721	UBOX5
ENSG00000101901	8.66	11.47	-0.453638	0.0407838	0.265198	ALG13
ENSG00000170291	26.4	35.06	-0.457174	0.0408169	0.265264	ELP5
ENSG00000157350	35.92	25.27	0.459046	0.040952	0.265797	ST3GAL2
ENSG00000198586	27.86	36.44	-0.43538	0.0409743	0.265797	TLK1
ENSG00000065600	10.84	14.79	-0.496835	0.0409758	0.265797	TMEM206
ENSG00000166987	19.78	25.91	-0.437399	0.0409912	0.265797	MBD6
ENSG00000143162	81.75	58.06	0.445455	0.0410627	0.266074	CREG1
ENSG00000130054	8.22	5.46	0.541855	0.0410848	0.266074	FAM155B
ENSG00000213398	0.89	1.69	-0.966598	0.0411278	0.266074	LCAT
ENSG00000119777	39.44	28.22	0.434589	0.0411358	0.266074	TMEM214
ENSG00000156467	187.56	243.87	-0.427007	0.0411493	0.266074	UQCRB
ENSG00000151655	156.05	201.98	-0.420468	0.0411845	0.266153	ITIH2
ENSG00000148572	35.06	46.41	-0.452797	0.0412513	0.266204	NRBF2
ENSG00000008735	8.37	5.76	0.491282	0.041252	0.266204	MAPK8IP2
ENSG00000134070	23.87	31.4	-0.44344	0.0412617	0.266204	IRAK2
ENSG00000071564	73.16	52.68	0.42541	0.0414348	0.267171	TCF3
ENSG00000114120	4.98	7.33	-0.604657	0.0415607	0.267833	SLC25A36
ENSG00000142892	22.67	30.13	-0.458935	0.041621	0.268071	PIGK
ENSG00000167625	16.16	11.35	0.461162	0.0417713	0.26889	ZNF526
ENSG00000184271	1.53	2.42	-0.707771	0.0419356	0.269646	POU6F1
ENSG00000197714	1.66	2.63	-0.707771	0.0419356	0.269646	ZNF460
ENSG00000132510	4.3	5.75	-0.46828	0.0420707	0.270216	KDM6B
ENSG00000157184	5.85	7.99	-0.497012	0.0420711	0.270216	CPT2
ENSG00000100342	48.83	34.92	0.435551	0.0422595	0.271275	APOL1
ENSG00000130150	5	7.05	-0.542512	0.0422983	0.271373	MOSPD2
ENSG00000065989	4.52	3.07	0.505989	0.0423226	0.271378	PDE4A
ENSG00000119138	2.16	3.86	-0.884458	0.0423944	0.271687	KLF9
ENSG00000175471	7.42	9.88	-0.461936	0.0425676	0.272645	MCTP1
ENSG00000071553	181.32	131.04	0.42027	0.0426235	0.272765	ATP6AP1
ENSG00000100614	17.41	23.13	-0.458093	0.0426336	0.272765	PPM1A
ENSG00000172197	18	23.87	-0.455356	0.0426635	0.272805	MBOAT1
ENSG00000150636	1.9	3	-0.710455	0.0427403	0.273145	CCDC102B
ENSG00000116455	47.63	33.86	0.443785	0.0427794	0.273181	WDR77
ENSG00000187840	173.12	226.08	-0.433207	0.0428099	0.273181	EIF4EBP1
ENSG00000274211	5.44	7.6	-0.529725	0.0428284	0.273181	SOCS7
ENSG00000147488	1.08	0.6	0.78518	0.0428408	0.273181	ST18
ENSG00000183048	56.49	40.46	0.433163	0.0430031	0.274065	SLC25A10
ENSG00000071082	331.64	429.46	-0.421153	0.0430491	0.274206	RPL31
ENSG00000154263	0.88	1.31	-0.633327	0.04308	0.274252	ABCA10
ENSG00000273841	82.82	108.01	-0.431274	0.043165	0.274641	TAF9
ENSG00000240972	317.59	228.42	0.427169	0.0432265	0.27488	MIF
ENSG00000141569	28.81	20.48	0.444065	0.0433415	0.275371	TRIM65
ENSG00000164611	86.18	112.42	-0.431693	0.0433514	0.275371	PTTG1
ENSG00000116205	2.86	4.44	-0.679796	0.0434466	0.275824	TCEANC2
ENSG00000138385	107.13	138.75	-0.421388	0.0435943	0.276506	SSB
ENSG00000115884	146.72	105.88	0.422381	0.0436021	0.276506	SDC1
ENSG00000137251	3.73	5.39	-0.580276	0.0436867	0.276738	TINAG
ENSG00000157349	3.63	5.25	-0.580276	0.0436867	0.276738	DDX19B
ENSG00000038427	11.44	14.83	-0.422593	0.0437223	0.276759	VCAN
ENSG00000135052	148.17	107.04	0.420912	0.0437635	0.276759	GOLM1
ENSG00000058262	272.5	197.48	0.416304	0.0437897	0.276759	SEC61A1
ENSG00000130881	11.73	8.2	0.467189	0.0438099	0.276759	LRP3
ENSG00000135127	13.94	9.77	0.464342	0.0438106	0.276759	BICDL1
ENSG00000113552	113.87	81.99	0.425634	0.0438399	0.276759	GNPDA1
ENSG00000106028	260.37	337.46	-0.422418	0.043858	0.276759	SSBP1
ENSG00000163590	3.7	2.17	0.71878	0.0439784	0.277126	PPM1L
ENSG00000113657	33.4	23.94	0.43216	0.0439854	0.277126	DPYSL3
ENSG00000123416	1246.07	905.12	0.412961	0.0439883	0.277126	TUBA1B
ENSG00000198625	3.01	4.42	-0.60202	0.0440233	0.277193	MDM4
ENSG00000135763	11.9	8.48	0.4393	0.044047	0.277193	URB2
ENSG00000197933	6.44	4.3	0.533418	0.0441603	0.277603	ZNF823
ENSG00000189367	5.56	3.74	0.524812	0.0441603	0.277603	KIAA0408
ENSG00000198682	50.26	36.14	0.427381	0.0442596	0.278031	PAPSS2
ENSG00000171823	22.57	15.86	0.460781	0.0442809	0.278031	FBXL14
ENSG00000130529	6.07	4.23	0.473423	0.0443226	0.278031	TRPM4
ENSG00000161671	120.36	86.94	0.420989	0.0443248	0.278031	EMC10
ENSG00000149260	14.19	18.76	-0.450635	0.0444011	0.27823	CAPN5
ENSG00000101460	21.12	29.42	-0.525739	0.0444048	0.27823	MAP1LC3A
ENSG00000177380	3.63	2.45	0.520305	0.0444547	0.278391	PPFIA3
ENSG00000165434	7.08	4.77	0.520943	0.0445008	0.278528	PGM2L1
ENSG00000125505	149.07	107.92	0.417728	0.0445594	0.278606	MBOAT7
ENSG00000076685	78.59	101.61	-0.418765	0.0445614	0.278606	NT5C2
ENSG00000176978	81.66	58.97	0.421433	0.0446122	0.278631	DPP7
ENSG00000172667	6.46	4.02	0.634883	0.0446139	0.278631	ZMAT3
ENSG00000120341	8.87	6.24	0.460059	0.0447299	0.279205	SEC16B
ENSG00000171492	15.46	20.27	-0.438661	0.0448252	0.279648	LRRC8D
ENSG00000139531	21.44	15.16	0.451676	0.0449299	0.280142	SUOX
ENSG00000165240	19.51	14.03	0.426938	0.0449664	0.280142	ATP7A
ENSG00000130762	31.14	22.33	0.431811	0.0449773	0.280142	ARHGEF16
ENSG00000182173	33.03	23.64	0.434237	0.0450528	0.280417	TSEN54
ENSG00000169258	10.34	7.28	0.457435	0.0450944	0.280417	GPRIN1
ENSG00000154165	5.46	3.4	0.631141	0.0450954	0.280417	GPR15
ENSG00000184226	0.7	0.37	0.859319	0.0451187	0.280417	PCDH9
ENSG00000157240	4.55	2.99	0.559406	0.0452258	0.280861	FZD1
ENSG00000111252	18.87	24.78	-0.441358	0.0452388	0.280861	SH2B3
ENSG00000163933	11.78	15.71	-0.464084	0.0453153	0.281172	RFT1
ENSG00000165138	9.79	6.85	0.46745	0.0453377	0.281172	ANKS6
ENSG00000196586	20.95	27.18	-0.423351	0.0454641	0.281398	MYO6
ENSG00000012061	55.55	72.27	-0.427987	0.0454769	0.281398	ERCC1
ENSG00000105928	13.41	17.82	-0.457666	0.0454877	0.281398	DFNA5
ENSG00000113621	18.6	12.96	0.47315	0.0455193	0.281398	TXNDC15
ENSG00000127774	201.39	144.54	0.430229	0.0455333	0.281398	EMC6
ENSG00000141376	3.12	4.3	-0.513979	0.0455778	0.281398	BCAS3
ENSG00000169598	3.01	1.76	0.728119	0.0456023	0.281398	DFFB
ENSG00000163701	1.79	1.04	0.728119	0.0456023	0.281398	IL17RE
ENSG00000127922	99.57	128.83	-0.41983	0.045623	0.281398	SEM1
ENSG00000157470	15.67	10.77	0.492356	0.0456384	0.281398	FAM81A
ENSG00000077092	11.05	7.59	0.49344	0.0456427	0.281398	RARB
ENSG00000114209	92.19	119.89	-0.427233	0.0457847	0.281881	PDCD10
ENSG00000119048	61.99	81.51	-0.443088	0.045809	0.281881	UBE2B
ENSG00000221874	7.19	10.45	-0.586179	0.0458187	0.281881	ZNF816-ZNF321P
ENSG00000188211	5.64	3.67	0.57285	0.0458187	0.281881	NCR3LG1
ENSG00000184304	0.57	0.98	-0.844402	0.045909	0.282135	PRKD1
ENSG00000185864	0.82	0.45	0.813736	0.045909	0.282135	NPIPB4
ENSG00000198039	2.88	4.2	-0.591355	0.046012	0.282496	ZNF273
ENSG00000169136	83.8	60.28	0.426889	0.0460168	0.282496	ATF5
ENSG00000085760	26.75	34.79	-0.427495	0.0461044	0.282883	MTIF2
ENSG00000149346	2.62	3.98	-0.6525	0.0461667	0.282968	SLX4IP
ENSG00000189369	17.28	22.69	-0.441539	0.0461673	0.282968	GSPT2
ENSG00000179409	27.74	20	0.423912	0.0464174	0.284201	GEMIN4
ENSG00000212719	15	20.48	-0.497926	0.0464387	0.284201	C17orf51
ENSG00000100442	60.11	78.37	-0.430857	0.0464425	0.284201	FKBP3
ENSG00000197461	7.86	11.28	-0.568722	0.0464759	0.28424	PDGFA
ENSG00000100258	28.37	20.35	0.430966	0.0464981	0.28424	LMF2
ENSG00000196365	100.85	129.67	-0.410871	0.0466468	0.284883	LONP1
ENSG00000121060	51.42	66.47	-0.418524	0.0466582	0.284883	TRIM25
ENSG00000179873	1.28	0.75	0.715893	0.0466774	0.284883	NLRP11
ENSG00000160799	51.91	36.6	0.455837	0.046727	0.284968	CCDC12
ENSG00000023909	434.93	558.94	-0.410145	0.0467408	0.284968	GCLM
ENSG00000013288	11.73	8.32	0.446597	0.0468234	0.285321	MAN2B2
ENSG00000134744	4.84	6.39	-0.450218	0.0469827	0.286075	ZCCHC11
ENSG00000143776	22.17	28.6	-0.415637	0.0469968	0.286075	CDC42BPA
ENSG00000159267	7.98	10.62	-0.459592	0.047114	0.28646	HLCS
ENSG00000128881	2.51	3.41	-0.488158	0.0471193	0.28646	TTBK2
ENSG00000121068	19.04	13.57	0.440091	0.0471345	0.28646	TBX2
ENSG00000133773	52.59	68.64	-0.432576	0.0472405	0.286898	CCDC59
ENSG00000183718	3.47	5.34	-0.670719	0.0472654	0.286898	TRIM52
ENSG00000013619	4.58	3.14	0.495278	0.0472813	0.286898	MAMLD1
ENSG00000068489	28.92	37.91	-0.438419	0.0473073	0.286905	PRR11
ENSG00000085365	8.09	11.22	-0.518904	0.0473676	0.286978	SCAMP1
ENSG00000105852	8.75	12.04	-0.509052	0.0473692	0.286978	PON3
ENSG00000132849	4.68	6.17	-0.445571	0.0474446	0.287144	PATJ
ENSG00000160392	23.26	16.49	0.447687	0.0474698	0.287144	C19orf47
ENSG00000142327	68.02	49.32	0.415387	0.0474713	0.287144	RNPEPL1
ENSG00000095303	1.35	2.17	-0.727936	0.047591	0.287265	PTGS1
ENSG00000133983	13.53	8	0.707831	0.047591	0.287265	COX16
ENSG00000179627	3.46	2.05	0.707831	0.047591	0.287265	ZBTB42
ENSG00000152475	2.75	1.66	0.681905	0.047591	0.287265	ZNF837
ENSG00000111321	341.91	249.18	0.408147	0.047677	0.287633	LTBR
ENSG00000124772	2.24	3.32	-0.61748	0.0477537	0.287946	CPNE5
ENSG00000103335	41.54	30.25	0.409543	0.0477872	0.287988	PIEZO1
ENSG00000214279	0.75	0.38	0.912089	0.0478107	0.287988	SCART1
ENSG00000154839	25.36	33.7	-0.458467	0.0478768	0.288042	SKA1
ENSG00000110066	12.66	16.57	-0.435691	0.0478945	0.288042	KMT5B
ENSG00000233927	239.14	171.23	0.433665	0.0478945	0.288042	RPS28
ENSG00000123130	26.92	35.21	-0.435717	0.0481616	0.289436	ACOT9
ENSG00000146535	42.28	30.43	0.425959	0.0481766	0.289436	GNA12
ENSG00000197548	12.08	15.91	-0.445629	0.0482597	0.289784	ATG7
ENSG00000058272	23.79	30.76	-0.418706	0.0484113	0.290543	PPP1R12A
ENSG00000104960	71.89	52.1	0.416327	0.0485172	0.291027	PTOV1
ENSG00000176371	12.1	15.94	-0.446006	0.0485846	0.29117	ZSCAN2
ENSG00000167600	26.75	19.08	0.439479	0.048595	0.29117	CYP2S1
ENSG00000046651	4.21	5.69	-0.483702	0.0486167	0.29117	OFD1
ENSG00000283486	8.63	5.38	0.632964	0.0487165	0.291616	FAM95C
ENSG00000137962	18.18	23.51	-0.419236	0.048748	0.291653	ARHGAP29
ENSG00000051596	37.45	26.87	0.430558	0.0487881	0.291742	THOC3
ENSG00000111196	72.57	94.5	-0.4292	0.0488942	0.292175	MAGOHB
ENSG00000196458	15.75	20.62	-0.436679	0.0489409	0.292175	ZNF605
ENSG00000102893	26.71	34.44	-0.414595	0.0489473	0.292175	PHKB
ENSG00000122863	5.45	3.54	0.572613	0.0489619	0.292175	CHST3
ENSG00000157873	48.66	34.77	0.436578	0.0490049	0.29228	TNFRSF14
ENSG00000149269	26.29	34.19	-0.427542	0.0490432	0.292357	PAK1
ENSG00000161010	237.04	303.75	-0.406013	0.0490735	0.292387	MRNIP
ENSG00000040531	30.76	21.99	0.436212	0.0491367	0.292557	CTNS
ENSG00000156671	6.99	9.59	-0.503862	0.0491528	0.292557	SAMD8
ENSG00000197982	124.97	89.27	0.437072	0.0492046	0.292714	C1orf122
ENSG00000187091	1.15	0.62	0.850614	0.0492331	0.292733	PLCD1
ENSG00000086065	167.32	215.36	-0.412401	0.0493911	0.293493	CHMP5
ENSG00000197958	923.71	1182.5	-0.40457	0.0494119	0.293493	RPL12
ENSG00000147697	1.13	1.92	-0.806667	0.0495194	0.29398	GSDMC
ENSG00000166143	8.5	5.26	0.642473	0.0495912	0.294255	PPP1R14D
ENSG00000106635	63.07	45.29	0.429371	0.0496236	0.294295	BCL7B
ENSG00000174013	19.09	13.24	0.479716	0.049716	0.294541	FBXO45
ENSG00000159674	240.29	175.19	0.407559	0.049722	0.294541	SPON2
ENSG00000152492	36.87	47.78	-0.422377	0.0497416	0.294541	CCDC50
ENSG00000173894	21.69	15.52	0.434965	0.0497966	0.294715	CBX2
ENSG00000158292	32.36	23.32	0.424477	0.0498723	0.295012	GPR153
ENSG00000032219	3.6	4.85	-0.477486	0.0499075	0.295068	ARID4A
ENSG00000166169	13.17	17.33	-0.444038	0.0499487	0.295161	POLL
ENSG00000132254	59.48	42.98	0.420553	0.0499833	0.295214	ARFIP2
ENSG00000130165	32.49	22.69	0.469131	0.0501501	0.296047	ELOF1
ENSG00000115828	108.33	139.21	-0.410155	0.0501991	0.296123	QPCT
ENSG00000177311	27.7	20.09	0.415045	0.0502175	0.296123	ZBTB38
ENSG00000140876	2.85	4.49	-0.704791	0.05024	0.296123	NUDT7
ENSG00000141560	49.98	35.99	0.425272	0.0502941	0.296277	FN3KRP
ENSG00000179981	7.12	4.99	0.46387	0.0503261	0.296277	TSHZ1
ENSG00000109475	223.73	288.43	-0.4147	0.0503506	0.296277	RPL34
ENSG00000184967	19.13	13.61	0.442393	0.0503689	0.296277	NOC4L
ENSG00000113273	12.2	8.53	0.468617	0.0504478	0.29659	ARSB
ENSG00000184232	58.95	42.36	0.428648	0.0504991	0.29674	OAF
ENSG00000149547	139.25	101.44	0.408785	0.0506837	0.297673	EI24
ENSG00000161692	9.09	12.1	-0.461102	0.0508159	0.298157	DBF4B
ENSG00000171943	2.66	4	-0.636952	0.0508179	0.298157	SRGAP2C
ENSG00000118217	19.84	25.79	-0.426909	0.0508705	0.29818	ATF6
ENSG00000070047	30.05	21.88	0.409127	0.0508734	0.29818	PHRF1
ENSG00000162769	17.78	12.63	0.44544	0.0509506	0.298481	FLVCR1
ENSG00000147813	24.19	17.35	0.430944	0.051061	0.298976	NAPRT
ENSG00000179918	153.16	196.07	-0.404591	0.0511156	0.299143	SEPHS2
ENSG00000116984	7.04	4.98	0.451524	0.0511477	0.299179	MTR
ENSG00000173905	31.76	22.93	0.421416	0.0511969	0.299315	GOLIM4
ENSG00000108344	145.95	106.62	0.40478	0.0512495	0.299471	PSMD3
ENSG00000130164	61.93	45.2	0.406097	0.0512818	0.299508	LDLR
ENSG00000172466	35.7	46.41	-0.426885	0.0514681	0.300199	ZNF24
ENSG00000145362	0.38	0.24	0.646219	0.051483	0.300199	ANK2
ENSG00000171792	66.08	85.66	-0.422516	0.0514842	0.300199	RHNO1
ENSG00000138688	3.45	4.46	-0.418317	0.0515044	0.300199	KIAA1109
ENSG00000100036	5.65	3.63	0.59021	0.0517233	0.301323	SLC35E4
ENSG00000146676	23.95	16.82	0.461489	0.0517801	0.301502	PURB
ENSG00000149639	30.15	21.99	0.40726	0.0518192	0.301577	SOGA1
ENSG00000124126	8.7	6.24	0.430469	0.0518583	0.301652	PREX1
ENSG00000099364	35.45	25.68	0.416519	0.0519545	0.301817	FBXL19
ENSG00000128626	284.61	207.2	0.409696	0.0519622	0.301817	MRPS12
ENSG00000186166	10.13	6.86	0.513168	0.0519651	0.301817	CCDC84
ENSG00000196639	4.33	6.13	-0.549932	0.0522306	0.30299	HRH1
ENSG00000124802	12.74	17.17	-0.478834	0.0522316	0.30299	EEF1E1
ENSG00000173928	6.17	3.7	0.686218	0.0522459	0.30299	SWSAP1
ENSG00000156011	8.49	11.05	-0.42876	0.0522969	0.303133	PSD3
ENSG00000204839	1.64	0.95	0.742429	0.052449	0.303862	MROH6
ENSG00000110931	21.2	27.48	-0.42239	0.052534	0.304201	CAMKK2
ENSG00000136710	19.95	13.81	0.482396	0.0525784	0.304305	CCDC115
ENSG00000103485	152.73	111.4	0.406873	0.0526631	0.304643	QPRT
ENSG00000101220	77.98	56.05	0.428065	0.0527959	0.305171	C20orf27
ENSG00000213337	35.2	24.55	0.471349	0.0528453	0.305171	ANKRD39
ENSG00000099785	20.25	13.99	0.48534	0.05285	0.305171	2024-03-02
ENSG00000149289	7.74	10.21	-0.447392	0.0528603	0.305171	ZC3H12C
ENSG00000132153	36.2	26.41	0.406358	0.0528996	0.305245	DHX30
[truncated: 9,531 more rows]

## Sheet: Table S6
Table S6: MHCC97H_CD151sh_vs_MHCC97H_Mock.All_DEG
Gene	MHCC97H_CD151sh	MHCC97H_Mock	logFC	PValue	FDR	GeneName
ENSG00000125968	521.13	18.78	4.65073	1.71722e-69	1.88122e-65	ID1
ENSG00000108106	416.81	16.97	4.47513	1.30101e-68	7.12627e-65	UBE2S
ENSG00000143570	381.48	17.48	4.3041	1.95371e-66	7.13429e-63	SLC39A1
ENSG00000172216	104.6	2.53	5.21953	3.85817e-64	1.05666e-60	CEBPB
ENSG00000099624	181.73	4.53	5.17924	1.92605e-60	4.21998e-57	ATP5D
ENSG00000100292	556.78	34.32	3.87676	7.61058e-59	1.38956e-55	HMOX1
ENSG00000106009	39.01	1.16	4.92753	1.27667e-58	1.89045e-55	BRAT1
ENSG00000167747	318.32	11.05	4.70272	1.38052e-58	1.89045e-55	C19orf48
ENSG00000271303	255.93	8.6	4.74862	2.97704e-58	3.62372e-55	SRXN1
ENSG00000130702	20.93	1.17	4.02074	2.95232e-57	3.23427e-54	LAMA5
ENSG00000013306	175.6	9.42	4.07719	3.73316e-57	3.71789e-54	SLC25A39
ENSG00000184009	1854.12	136.76	3.61834	8.90862e-57	8.13283e-54	ACTG1
ENSG00000140961	123.19	7.04	3.98563	1.61083e-56	1.3196e-53	OSGIN1
ENSG00000180921	62.21	3.48	4.01528	1.68638e-56	1.3196e-53	FAM83H
ENSG00000161179	60.93	1	5.77625	2.65807e-56	1.94128e-53	YDJC
ENSG00000128626	244.73	8.82	4.64888	3.14054e-56	2.15029e-53	MRPS12
ENSG00000101255	311.19	20.34	3.79202	1.84978e-55	1.18463e-52	TRIB3
ENSG00000183048	79.01	3.16	4.49784	1.94646e-55	1.18463e-52	SLC25A10
ENSG00000176340	530.14	22.04	4.44281	6.31328e-55	3.6401e-52	COX8A
ENSG00000159069	90.55	4.79	4.09719	9.46185e-55	5.18273e-52	FBXW5
ENSG00000185222	146.42	1600.88	-3.59307	2.56678e-54	1.339e-51	TCEAL9
ENSG00000101220	153.61	5.73	4.59793	7.14702e-54	3.55889e-51	C20orf27
ENSG00000063660	100.98	5.73	3.99471	7.7939e-54	3.71227e-51	GPC1
ENSG00000008710	8.57	0.39	4.31747	2.29045e-53	1.04549e-50	PKD1
ENSG00000159674	139.67	7.35	4.1036	3.25684e-53	1.42715e-50	SPON2
ENSG00000169710	113.14	9.17	3.48255	1.66706e-52	7.02411e-50	FASN
ENSG00000240972	287.08	12.89	4.33134	5.11308e-52	2.07458e-49	MIF
ENSG00000148411	32.98	0.78	5.2555	1.95879e-51	7.66378e-49	NACC2
ENSG00000071553	160.59	11.23	3.69505	3.70415e-51	1.39927e-48	ATP6AP1
ENSG00000108639	239.21	16.94	3.67619	6.91434e-51	2.52489e-48	SYNGR2
ENSG00000063241	97.48	3.27	4.74991	1.80109e-49	6.36482e-47	ISOC2
ENSG00000106211	424.03	34.26	3.48648	8.47667e-49	2.90194e-46	HSPB1
ENSG00000105364	61.12	2.83	4.28674	1.14626e-48	3.80523e-46	MRPL4
ENSG00000023191	81.81	5.31	3.80278	1.08809e-47	3.5059e-45	RNH1
ENSG00000188486	156.35	6.12	4.5289	1.12762e-47	3.52945e-45	H2AFX
ENSG00000164818	29.37	1.35	4.29915	1.19344e-47	3.63169e-45	DNAAF5
ENSG00000100300	252.92	16.42	3.80079	2.1608e-47	6.38402e-45	TSPO
ENSG00000169727	99.7	7.24	3.63971	2.21445e-47	6.38402e-45	GPS1
ENSG00000185803	125.82	9.13	3.64126	2.89668e-47	8.1367e-45	SLC52A2
ENSG00000197858	134.31	10.95	3.47277	5.50522e-47	1.50774e-44	GPAA1
ENSG00000177700	271.43	8.51	4.84506	8.33087e-47	2.22597e-44	POLR2L
ENSG00000117318	327.63	21.41	3.79175	1.77309e-46	4.5763e-44	ID3
ENSG00000110852	21.71	229.08	-3.54107	1.79626e-46	4.5763e-44	CLEC2B
ENSG00000125449	90.28	3.56	4.51705	3.79223e-46	9.4418e-44	ARMC7
ENSG00000196557	19.89	1.44	3.64675	5.58479e-46	1.35959e-43	CACNA1H
ENSG00000136830	130.16	11.39	3.37186	1.03482e-45	2.46444e-43	FAM129B
ENSG00000184752	129.5	1083.58	-3.20725	1.19671e-45	2.78935e-43	NDUFA12
ENSG00000164379	63.62	3.3	4.12235	1.541e-45	3.51701e-43	FOXQ1
ENSG00000087086	16037.9	1665.51	3.12479	4.80973e-45	1.07532e-42	FTL
ENSG00000011304	234.44	22.13	3.26203	7.07426e-45	1.54997e-42	PTBP1
ENSG00000182704	111.36	7.86	3.68003	8.36379e-45	1.79658e-42	TSKU
ENSG00000143537	206.85	20.13	3.21843	8.72024e-45	1.83712e-42	ADAM15
ENSG00000065054	126.94	10.14	3.5027	9.46415e-45	1.95622e-42	SLC9A3R2
ENSG00000099849	57.66	2.81	4.21493	1.22639e-44	2.48799e-42	RASSF7
ENSG00000166557	172.05	13.18	3.56245	1.38304e-44	2.75477e-42	TMED3
ENSG00000073350	26.92	1.66	3.87304	3.27534e-44	6.40739e-42	LLGL2
ENSG00000105372	841.72	82.41	3.20955	3.58623e-44	6.89248e-42	RPS19
ENSG00000112576	88.86	5.68	3.82406	4.93038e-44	9.31247e-42	CCND3
ENSG00000115268	522.01	48.77	3.27692	6.03757e-44	1.12104e-41	RPS15
ENSG00000102038	15.34	123.91	-3.1567	7.9073e-44	1.44374e-41	SMARCA1
ENSG00000197903	120.25	3.62	4.90185	1.20237e-43	2.15933e-41	HIST1H2BK
ENSG00000172725	69.23	4.98	3.65364	1.25429e-43	2.21624e-41	CORO1B
ENSG00000090013	184.78	14.68	3.51032	2.10558e-43	3.66137e-41	BLVRB
ENSG00000159692	66.87	5.36	3.49835	2.66695e-43	4.56508e-41	CTBP1
ENSG00000075624	2810.4	305.56	3.05859	2.73424e-43	4.60825e-41	ACTB
ENSG00000116030	114.68	890.51	-3.09944	4.0112e-43	6.65799e-41	SUMO1
ENSG00000110651	45.05	2.06	4.30286	4.68619e-43	7.66227e-41	CD81
ENSG00000167173	23.07	1.33	3.97352	5.00424e-43	8.06197e-41	C15orf39
ENSG00000141934	183.16	16.1	3.36464	5.76438e-43	9.152e-41	PLPP2
ENSG00000103502	74.74	3.98	4.086	7.20789e-43	1.12803e-40	CDIPT
ENSG00000185650	76.24	5.68	3.60269	9.12517e-43	1.40798e-40	ZFP36L1
ENSG00000130513	67.73	3.46	4.14593	9.75434e-43	1.48415e-40	GDF15
ENSG00000185883	252.64	19.62	3.54249	1.71858e-42	2.57904e-40	ATP6V0C
ENSG00000072310	46.81	4.2	3.33511	4.96022e-42	7.34313e-40	SREBF1
ENSG00000253368	217.87	18.76	3.39424	5.4333e-42	7.93624e-40	TRNP1
ENSG00000167470	35.85	1.71	4.24147	9.43543e-42	1.36007e-39	MIDN
ENSG00000117410	134.47	11.64	3.38664	1.13613e-41	1.6164e-39	ATP6V0B
ENSG00000228300	53.66	1.73	4.80478	1.29515e-41	1.81902e-39	C19orf24
ENSG00000184990	74.12	2.66	4.65161	1.69945e-41	2.35664e-39	SIVA1
ENSG00000225614	10.62	0.88	3.44089	1.86971e-41	2.55155e-39	ZNF469
ENSG00000114554	32.81	3.07	3.27521	1.88659e-41	2.55155e-39	PLXNA1
ENSG00000137818	2298	257.68	3.01395	1.98329e-41	2.64962e-39	RPLP1
ENSG00000100242	46.03	3.7	3.49129	2.4859e-41	3.28109e-39	SUN2
ENSG00000148400	8.75	0.52	3.92484	3.62345e-41	4.72559e-39	NOTCH1
ENSG00000162517	53.35	2.01	4.58178	3.75228e-41	4.83603e-39	PEF1
ENSG00000169689	185.54	12.82	3.71065	5.18459e-41	6.60432e-39	CENPX
ENSG00000186193	39.9	1.64	4.45525	7.27335e-41	9.15856e-39	SAPCD2
ENSG00000075618	82.2	6.94	3.42216	7.5208e-41	9.36254e-39	FSCN1
ENSG00000159335	392.13	2758.31	-2.95693	8.17721e-41	1.00653e-38	PTMS
ENSG00000007376	38.95	1.56	4.48914	1.10411e-40	1.34395e-38	RPUSD1
ENSG00000168393	109.75	8.59	3.53183	1.38216e-40	1.66391e-38	DTYMK
ENSG00000160072	37.87	2.52	3.76271	1.67146e-40	1.99031e-38	ATAD3B
ENSG00000115756	128.52	9.69	3.58451	1.82685e-40	2.15195e-38	HPCAL1
ENSG00000177971	81.52	3.31	4.47462	2.09886e-40	2.44606e-38	IMP3
ENSG00000125912	46.13	3.3	3.66112	2.73766e-40	3.15695e-38	NCLN
ENSG00000105438	529.89	57.6	3.05866	3.10371e-40	3.54178e-38	KDELR1
ENSG00000129925	33.1	2.35	3.67158	3.79107e-40	4.28156e-38	TMEM8A
ENSG00000099800	250.71	16.81	3.7536	3.96263e-40	4.42965e-38	TIMM13
ENSG00000213977	298.67	25.14	3.42645	4.06104e-40	4.4938e-38	TAX1BP3
ENSG00000197122	120.74	12.07	3.17972	5.29224e-40	5.79765e-38	SRC
ENSG00000167526	1006.7	117.55	2.95553	6.31181e-40	6.84613e-38	RPL13
ENSG00000122140	105.89	8.79	3.44616	7.80334e-40	8.38094e-38	MRPS2
ENSG00000126391	24.23	0.68	4.996	8.78031e-40	9.33866e-38	FRMD8
ENSG00000161013	387.29	45.61	2.94314	1.0439e-39	1.09961e-37	MGAT4B
ENSG00000116096	177.5	16.61	3.27444	1.94062e-39	2.02471e-37	SPR
ENSG00000239521	63.27	2.34	4.60451	2.37673e-39	2.45633e-37	GATS
ENSG00000169738	73.26	4.71	3.8141	2.44023e-39	2.49838e-37	DCXR
ENSG00000117984	40.69	2.32	3.98665	2.60034e-39	2.63766e-37	CTSD
ENSG00000170892	102.76	8.68	3.42207	2.75945e-39	2.77338e-37	TSEN34
ENSG00000088888	42.77	2.96	3.70929	3.65369e-39	3.63875e-37	MAVS
ENSG00000103326	28.22	2.36	3.43481	4.30209e-39	4.2459e-37	CAPN15
ENSG00000105568	210.55	24.14	2.98207	4.94748e-39	4.83925e-37	PPP2R1A
ENSG00000073756	1.32	18.19	-3.92332	6.08746e-39	5.9016e-37	PTGS2
ENSG00000105732	11.94	0.35	4.95028	6.66287e-39	6.37208e-37	ZNF574
ENSG00000247077	142.25	13.37	3.26808	6.68908e-39	6.37208e-37	PGAM5
ENSG00000130726	206.44	24.17	2.95141	7.12545e-39	6.72925e-37	TRIM28
ENSG00000198355	41.24	1.63	4.50841	1.49165e-38	1.39608e-36	PIM3
ENSG00000099977	86.54	5.18	3.91699	1.50376e-38	1.39608e-36	DDT
ENSG00000179604	111.7	10.47	3.27215	3.04304e-38	2.80139e-36	CDC42EP4
ENSG00000139289	74.15	6.26	3.42255	3.58724e-38	3.2734e-36	PHLDA1
ENSG00000198695	757	4883.21	-2.83209	3.61554e-38	3.2734e-36	MT-ND6
ENSG00000175602	60.74	2.26	4.59749	6.87718e-38	6.14167e-36	CCDC85B
ENSG00000181649	113.03	6.5	3.97266	6.89571e-38	6.14167e-36	PHLDA2
ENSG00000130313	54.11	3.03	4.00926	8.86112e-38	7.82851e-36	PGLS
ENSG00000160957	33.72	3.28	3.21806	1.14163e-37	1.00052e-35	RECQL4
ENSG00000139645	29.2	2.58	3.35692	1.23618e-37	1.07479e-35	ANKRD52
ENSG00000130881	14.9	0.49	4.76186	1.36361e-37	1.17625e-35	LRP3
ENSG00000108784	25.65	1.74	3.73972	1.5234e-37	1.30382e-35	NAGLU
ENSG00000196976	117.23	6.91	3.9372	1.62726e-37	1.38191e-35	LAGE3
ENSG00000146678	21.45	159.13	-3.03288	1.64093e-37	1.3828e-35	IGFBP1
ENSG00000100726	21	1.27	3.89911	1.70075e-37	1.42227e-35	TELO2
ENSG00000177169	16.92	1.05	3.8641	1.7614e-37	1.46182e-35	ULK1
ENSG00000129968	35.26	1.45	4.45453	1.91548e-37	1.57775e-35	ABHD17A
ENSG00000149823	26.75	2.11	3.5203	2.28201e-37	1.86563e-35	VPS51
ENSG00000160949	16.06	1.2	3.59535	2.39182e-37	1.94092e-35	TONSL
ENSG00000269858	67.64	5.93	3.36659	2.99969e-37	2.41629e-35	EGLN2
ENSG00000160972	31.35	1.87	3.91914	3.63001e-37	2.90269e-35	PPP1R16A
ENSG00000185504	15.57	0.91	3.95224	4.97354e-37	3.92823e-35	FAAP100
ENSG00000127418	45.86	3.55	3.54848	4.98425e-37	3.92823e-35	FGFRL1
ENSG00000131669	102.18	5.75	4.00336	9.26312e-37	7.24839e-35	NINJ1
ENSG00000083845	828.31	106.29	2.81938	1.14577e-36	8.90209e-35	RPS5
ENSG00000184363	27.52	2.26	3.46378	1.23322e-36	9.51404e-35	PKP3
ENSG00000187713	81.01	2.8	4.70348	2.12498e-36	1.62791e-34	TMEM203
ENSG00000142798	10.14	1.07	3.09487	2.52789e-36	1.92313e-34	HSPG2
ENSG00000099821	17.5	1.36	3.53955	2.58153e-36	1.95039e-34	POLRMT
ENSG00000170638	39.24	2.21	4.00611	2.6766e-36	2.0058e-34	TRABD
ENSG00000103249	104.54	12.69	2.89967	2.69149e-36	2.0058e-34	CLCN7
ENSG00000165282	40.26	4.22	3.10901	2.73537e-36	2.02473e-34	PIGO
ENSG00000154978	72.38	4.28	3.93156	3.60511e-36	2.6506e-34	VOPP1
ENSG00000064932	22.16	2.09	3.2634	4.02331e-36	2.93836e-34	SBNO2
ENSG00000167513	25.18	1.32	4.10213	4.56823e-36	3.31424e-34	CDT1
ENSG00000179820	71.79	5.9	3.45936	5.18618e-36	3.7378e-34	MYADM
ENSG00000111331	41.64	4.51	3.06395	6.2923e-36	4.50537e-34	OAS3
ENSG00000187105	0.48	7.63	-4.12331	9.11631e-36	6.48501e-34	HEATR4
ENSG00000146066	252.07	22.6	3.33534	9.32693e-36	6.55937e-34	HIGD2A
ENSG00000205730	17.94	0.63	4.66831	9.37052e-36	6.55937e-34	ITPRIPL2
ENSG00000228253	473.8	2878.37	-2.74543	9.40047e-36	6.55937e-34	MT-ATP8
ENSG00000177225	67.35	5.21	3.54648	9.74548e-36	6.75707e-34	GATD1
ENSG00000142409	30.28	1.74	3.97641	1.0768e-35	7.41909e-34	ZNF787
ENSG00000182858	22.52	1	4.34031	1.11352e-35	7.62415e-34	ALG12
ENSG00000120875	43.28	3.23	3.5989	1.44765e-35	9.80763e-34	DUSP4
ENSG00000170190	84.78	9.36	3.03505	1.45033e-35	9.80763e-34	SLC16A5
ENSG00000185033	94.31	11.53	2.88858	1.55901e-35	1.04779e-33	SEMA4B
ENSG00000146828	24.18	2	3.45373	1.58947e-35	1.06175e-33	SLC12A9
ENSG00000125505	63.1	6.15	3.21534	1.60368e-35	1.06475e-33	MBOAT7
ENSG00000184840	256.44	29.93	2.95576	1.85486e-35	1.2241e-33	TMED9
ENSG00000182087	51.75	5.34	3.13362	2.09051e-35	1.36423e-33	TMEM259
ENSG00000169136	85.03	7.71	3.31887	2.09211e-35	1.36423e-33	ATF5
ENSG00000162522	25.05	2.36	3.2639	2.19452e-35	1.42254e-33	KIAA1522
ENSG00000214022	76.3	8.8	2.97323	2.20939e-35	1.42376e-33	REPIN1
ENSG00000171135	165.59	16	3.22773	2.27958e-35	1.4604e-33	JAGN1
ENSG00000104960	53.12	4.97	3.27517	2.371e-35	1.5079e-33	PTOV1
ENSG00000166166	39.31	1.77	4.32422	2.38126e-35	1.5079e-33	TRMT61A
ENSG00000108679	424.38	57.81	2.73324	3.12381e-35	1.96674e-33	LGALS3BP
ENSG00000133265	43.02	2.75	3.82175	3.56132e-35	2.22939e-33	HSPBP1
ENSG00000091073	17.31	0.66	4.55453	3.91329e-35	2.4358e-33	DTX2
ENSG00000167136	46.8	2.69	3.97413	3.95367e-35	2.44703e-33	ENDOG
ENSG00000125520	57.97	4.91	3.41612	4.31941e-35	2.65838e-33	SLC2A4RG
ENSG00000102178	217.55	24.92	2.98295	4.46592e-35	2.7332e-33	UBL4A
ENSG00000197063	90.37	5.4	3.91812	4.87183e-35	2.96505e-33	MAFG
ENSG00000063245	80.78	9.5	2.94547	5.00204e-35	3.02748e-33	EPN1
ENSG00000062822	21.98	2	3.31698	5.54008e-35	3.3347e-33	POLD1
ENSG00000242802	21.12	1.51	3.66272	6.41558e-35	3.84059e-33	AP5Z1
ENSG00000109736	38.53	2.94	3.56459	7.08438e-35	4.2179e-33	MFSD10
ENSG00000185000	29.03	1.71	3.93454	7.40695e-35	4.38611e-33	DGAT1
ENSG00000239306	35.85	3.27	3.30832	7.59317e-35	4.47221e-33	RBM14
ENSG00000011451	20.71	1.83	3.35828	8.25093e-35	4.83363e-33	WIZ
ENSG00000164182	27.06	186.87	-2.92986	9.5507e-35	5.56532e-33	NDUFAF2
ENSG00000162302	22.92	1.67	3.62901	9.66192e-35	5.60033e-33	RPS6KA4
ENSG00000185088	101.51	630.56	-2.77733	1.3348e-34	7.6962e-33	RPS27L
ENSG00000213465	61.32	2.69	4.36189	1.50533e-34	8.634e-33	ARL2
ENSG00000128973	41.63	3.01	3.64334	1.55106e-34	8.8499e-33	CLN6
ENSG00000119333	48	4.7	3.20896	1.79232e-34	1.01735e-32	WDR34
ENSG00000171222	98.95	7.43	3.58883	1.95037e-34	1.10136e-32	SCAND1
ENSG00000186350	57.59	5.51	3.24048	2.37552e-34	1.33455e-32	RXRA
ENSG00000167797	93.21	6.13	3.78051	2.48016e-34	1.38623e-32	CDK2AP2
ENSG00000132692	16.91	1.17	3.7099	2.56405e-34	1.42584e-32	BCAN
ENSG00000080189	79.65	8.2	3.13583	2.8543e-34	1.57924e-32	SLC35C2
ENSG00000128311	86.2	8.19	3.25095	2.94207e-34	1.61961e-32	TST
ENSG00000185236	78.89	6.04	3.56211	3.71265e-34	2.0336e-32	RAB11B
ENSG00000245848	41.1	2.66	3.80567	4.23747e-34	2.30952e-32	CEBPA
ENSG00000155760	17.94	0.73	4.46944	5.48325e-34	2.97371e-32	FZD7
ENSG00000129667	12.95	0.61	4.24829	6.16603e-34	3.32753e-32	RHBDF2
ENSG00000163870	37.47	2.34	3.8551	8.11935e-34	4.36017e-32	TPRA1
ENSG00000130589	4.2	0.2	4.24097	8.45098e-34	4.51612e-32	HELZ2
ENSG00000198157	4.51	43.28	-3.40322	8.61199e-34	4.57982e-32	HMGN5
ENSG00000179526	43.22	3.24	3.5909	1.03145e-33	5.45175e-32	SHARPIN
ENSG00000197136	21.62	2.52	2.95552	1.03511e-33	5.45175e-32	PCNX3
ENSG00000165175	92.33	7.06	3.56257	1.08519e-33	5.68818e-32	MID1IP1
ENSG00000163083	30.52	1.68	4.03335	1.38219e-33	7.2104e-32	INHBB
ENSG00000128309	73.99	7.21	3.21465	1.50115e-33	7.7939e-32	MPST
ENSG00000185262	76.66	4.4	3.97319	1.51818e-33	7.84514e-32	UBALD2
ENSG00000100241	26.21	3.17	2.90362	1.54955e-33	7.96966e-32	SBF1
ENSG00000099814	29.12	3.47	2.92763	1.59493e-33	8.16471e-32	CEP170B
ENSG00000171159	274.16	25.65	3.27344	2.09804e-33	1.06902e-31	C9orf16
ENSG00000110717	64.06	5.15	3.49038	2.24362e-33	1.13791e-31	NDUFS8
ENSG00000167900	328.51	43.83	2.76309	2.25987e-33	1.14087e-31	TK1
ENSG00000177674	38.95	1.78	4.29744	2.6708e-33	1.34214e-31	AGTRAP
ENSG00000181924	312.69	33.27	3.08872	2.83792e-33	1.41961e-31	COA4
ENSG00000149231	12.51	78.72	-2.79607	2.9387e-33	1.46334e-31	CCDC82
ENSG00000168209	86.97	7.7	3.35231	3.0309e-33	1.50242e-31	DDIT4
ENSG00000130520	124.53	14.41	2.96796	3.3412e-33	1.64877e-31	LSM4
ENSG00000173153	72.75	7.88	3.0621	4.13119e-33	2.02726e-31	ESRRA
ENSG00000164855	26.49	1.41	4.08559	4.14519e-33	2.02726e-31	TMEM184A
ENSG00000124920	53.96	6.96	2.8119	5.13869e-33	2.50197e-31	MYRF
ENSG00000140497	53.85	5.06	3.26695	7.04099e-33	3.41301e-31	SCAMP2
ENSG00000136270	83.66	10.6	2.8378	8.00107e-33	3.86131e-31	TBRG4
ENSG00000167775	64.58	5.9	3.30712	8.87908e-33	4.26624e-31	CD320
ENSG00000168453	14.5	1.18	3.4697	9.15721e-33	4.38066e-31	HR
ENSG00000187954	37.29	3.57	3.23938	1.02864e-32	4.89945e-31	CYHR1
ENSG00000136295	37.38	3.71	3.18683	1.21515e-32	5.76278e-31	TTYH3
ENSG00000173894	32.68	3.06	3.27423	1.24477e-32	5.87776e-31	CBX2
ENSG00000165813	6.37	40.21	-2.7989	1.29357e-32	6.082e-31	CCDC186
ENSG00000100138	189.49	19.58	3.13075	1.4e-32	6.55427e-31	SNU13
ENSG00000138385	121.06	659.61	-2.58845	1.60704e-32	7.49153e-31	SSB
ENSG00000138398	19.24	109.85	-2.65617	1.78186e-32	8.27129e-31	PPIG
ENSG00000124795	96.81	528.38	-2.59096	1.80341e-32	8.32573e-31	DEK
ENSG00000125089	10.81	0.84	3.53882	1.80878e-32	8.32573e-31	SH3TC1
ENSG00000164985	7.34	48.43	-2.86432	2.39726e-32	1.09883e-30	PSIP1
ENSG00000173511	80.33	6.86	3.40429	2.58827e-32	1.18144e-30	VEGFB
ENSG00000197324	73.17	9.39	2.81953	2.69932e-32	1.22701e-30	LRP10
ENSG00000184007	215.7	1171.93	-2.58431	2.71073e-32	1.22711e-30	PTP4A2
ENSG00000110046	10.04	0.92	3.30126	3.15618e-32	1.41813e-30	ATG2A
ENSG00000105583	136.07	10.01	3.61828	3.15858e-32	1.41813e-30	WDR83OS
ENSG00000133027	34.01	1.29	4.56979	3.48308e-32	1.55743e-30	PEMT
ENSG00000131653	73.52	9.42	2.82157	3.62354e-32	1.61365e-30	TRAF7
ENSG00000161671	109.03	13.85	2.8335	4.43177e-32	1.96559e-30	EMC10
ENSG00000110628	28.98	1.79	3.86648	4.61857e-32	2.04018e-30	SLC22A18
ENSG00000099795	76.54	3.89	4.15001	4.71605e-32	2.07487e-30	NDUFB7
ENSG00000277443	107.1	12.71	2.93115	5.40614e-32	2.36242e-30	MARCKS
ENSG00000167965	74.33	8.15	3.04434	5.41275e-32	2.36242e-30	MLST8
ENSG00000132329	74.19	4.11	4.02462	5.81871e-32	2.52952e-30	RAMP1
ENSG00000178896	54.61	4.8	3.36411	5.94781e-32	2.57543e-30	EXOSC4
ENSG00000105467	69.83	6.16	3.3584	6.00797e-32	2.59123e-30	SYNGR4
ENSG00000160285	17.95	1.35	3.58657	6.117e-32	2.62791e-30	LSS
ENSG00000091947	36.19	1.67	4.2851	7.2096e-32	3.0852e-30	TMEM101
ENSG00000179134	61.45	7.76	2.84187	7.48898e-32	3.19229e-30	SAMD4B
ENSG00000111321	282.24	41.18	2.63399	7.89048e-32	3.3504e-30	LTBR
ENSG00000084207	222.98	29.41	2.77936	7.97243e-32	3.37212e-30	GSTP1
ENSG00000180900	44.36	6.16	2.70554	1.13632e-31	4.78785e-30	SCRIB
ENSG00000103152	33.09	1.62	4.20588	1.40201e-31	5.88467e-30	MPG
ENSG00000160888	60.97	4.43	3.6352	1.54437e-31	6.45749e-30	IER2
ENSG00000176978	48.36	5.44	3.00875	1.79289e-31	7.46808e-30	DPP7
ENSG00000108107	177.04	24.44	2.71361	1.96091e-31	8.13704e-30	RPL28
ENSG00000114650	18.62	1.99	3.08541	2.02204e-31	8.35902e-30	SCAP
ENSG00000163807	23.77	154.8	-2.84499	2.24654e-31	9.25221e-30	KIAA1143
ENSG00000160211	1227.63	192.99	2.52659	2.67975e-31	1.0995e-29	G6PD
ENSG00000108262	44.83	5.57	2.86485	2.69848e-31	1.10305e-29	GIT1
ENSG00000242372	278.25	39.53	2.67225	3.06025e-31	1.24628e-29	EIF6
ENSG00000143878	57.28	3.49	3.8875	3.15921e-31	1.28182e-29	RHOB
ENSG00000130766	22.24	1.27	3.98421	3.3317e-31	1.34682e-29	SESN2
ENSG00000175274	31.52	2.38	3.58091	3.39629e-31	1.36788e-29	TP53I11
ENSG00000166925	59.22	7.11	2.91425	3.72559e-31	1.49501e-29	TSC22D4
ENSG00000132613	23.89	2.23	3.2747	4.06609e-31	1.62569e-29	MTSS1L
ENSG00000176101	234.25	26.84	2.98189	4.13021e-31	1.64533e-29	SSNA1
ENSG00000176731	110.17	612.31	-2.61688	5.20156e-31	2.0646e-29	C8orf59
ENSG00000170604	30.23	2.8	3.2878	5.59222e-31	2.21165e-29	IRF2BP1
ENSG00000069399	43.41	4.41	3.15408	6.03961e-31	2.38e-29	BCL3
ENSG00000179886	16.98	1.01	3.92757	6.67503e-31	2.61358e-29	TIGD5
ENSG00000107331	13.25	1.63	2.87667	6.68009e-31	2.61358e-29	ABCA2
ENSG00000169972	38.8	2.51	3.80277	7.24723e-31	2.82539e-29	PUSL1
ENSG00000006282	41.02	5.18	2.84111	8.12003e-31	3.15443e-29	SPATA20
ENSG00000188483	23.47	1.13	4.22577	8.27246e-31	3.20229e-29	IER5L
ENSG00000233276	219.69	29.61	2.7481	1.1217e-30	4.32686e-29	GPX1
ENSG00000117394	62.41	7.72	2.87195	1.12914e-30	4.34025e-29	SLC2A1
ENSG00000101187	22.66	2.11	3.27764	1.19626e-30	4.58218e-29	SLCO4A1
ENSG00000161618	20.12	1.8	3.3362	1.21435e-30	4.63527e-29	ALDH16A1
ENSG00000167615	27.41	3.27	2.92422	1.26871e-30	4.82544e-29	LENG8
ENSG00000160932	83.48	8.79	3.10387	1.27298e-30	4.82544e-29	LY6E
ENSG00000006327	99.79	11.71	2.94797	1.29907e-30	4.90736e-29	TNFRSF12A
ENSG00000125454	59.03	6	3.15464	1.3228e-30	4.97983e-29	SLC25A19
ENSG00000163050	41.06	4.76	2.96495	1.35947e-30	5.10033e-29	COQ8A
ENSG00000140859	25.22	2.98	2.9382	1.3863e-30	5.18325e-29	KIFC3
ENSG00000124766	19.8	0.96	4.21127	1.40577e-30	5.23816e-29	SOX4
ENSG00000143401	216.35	1102.72	-2.49221	1.58996e-30	5.90443e-29	ANP32E
ENSG00000169683	16.11	1.01	3.84798	1.73105e-30	6.40665e-29	LRRC45
ENSG00000178449	371.94	39.35	3.09615	1.79422e-30	6.61807e-29	COX14
ENSG00000187608	51.37	2.07	4.47612	1.85534e-30	6.82057e-29	ISG15
ENSG00000133773	45.26	246.04	-2.58505	1.9561e-30	7.16693e-29	CCDC59
ENSG00000101210	126.43	17.82	2.68377	2.05106e-30	7.48979e-29	EEF1A2
ENSG00000167112	88.4	10.68	2.90509	2.10394e-30	7.65736e-29	TRUB2
ENSG00000177542	24.57	1.09	4.34458	2.89834e-30	1.05137e-28	SLC25A22
ENSG00000170955	41.36	2.98	3.6454	3.50213e-30	1.26388e-28	CAVIN3
ENSG00000130762	30.8	3.43	3.02225	3.50726e-30	1.26388e-28	ARHGEF16
ENSG00000161091	17.62	1.48	3.43157	3.53347e-30	1.26915e-28	MFSD12
ENSG00000121900	43.82	2.4	4.04172	4.33874e-30	1.5533e-28	TMEM54
ENSG00000019505	28.89	2.27	3.52136	4.67636e-30	1.66871e-28	SYT13
ENSG00000184207	43.6	3.67	3.42377	5.1318e-30	1.82529e-28	PGP
ENSG00000213672	13.26	0.75	3.98973	5.22168e-30	1.85124e-28	NCKIPSD
ENSG00000160991	53.08	4.34	3.46598	5.60251e-30	1.97986e-28	ORAI2
ENSG00000160867	50.63	6.9	2.73248	5.75648e-30	2.02772e-28	FGFR4
ENSG00000170412	100.9	14.79	2.6272	5.7927e-30	2.03394e-28	GPRC5C
ENSG00000160789	432.52	70.39	2.47652	5.86343e-30	2.0522e-28	LMNA
ENSG00000114251	36.23	2.99	3.45128	5.99514e-30	2.09162e-28	WNT5A
ENSG00000204822	87.87	5.09	3.95949	6.15038e-30	2.13897e-28	MRPL53
ENSG00000164713	421.03	61.88	2.62338	6.26865e-30	2.1732e-28	BRI3
ENSG00000214026	45.68	4.11	3.3303	6.39815e-30	2.21109e-28	MRPL23
ENSG00000115107	28.55	2.65	3.28518	7.49929e-30	2.58348e-28	STEAP3
ENSG00000141569	24.97	2.05	3.45784	8.24792e-30	2.83247e-28	TRIM65
ENSG00000115286	31.39	1.83	3.95392	8.63036e-30	2.95455e-28	NDUFS7
ENSG00000007520	71.66	8.04	3.01124	1.01313e-29	3.45757e-28	TSR3
ENSG00000131899	11.54	0.89	3.55454	1.1492e-29	3.90977e-28	LLGL1
ENSG00000188157	42.43	6.5	2.56373	1.42059e-29	4.81812e-28	AGRN
ENSG00000164889	113.01	18.19	2.49236	1.62237e-29	5.48551e-28	SLC4A2
ENSG00000108861	60.14	5.21	3.38393	1.64964e-29	5.56056e-28	DUSP3
ENSG00000137831	11.74	60.57	-2.50911	1.7077e-29	5.73859e-28	UACA
ENSG00000161847	17.86	1.55	3.38199	1.86645e-29	6.25288e-28	RAVER1
ENSG00000183751	20.13	1.96	3.21396	1.88669e-29	6.30143e-28	TBL3
ENSG00000164638	15.35	0.65	4.41684	1.92665e-29	6.41147e-28	SLC29A4
ENSG00000110080	78.5	10.05	2.82187	1.93134e-29	6.41147e-28	ST3GAL4
ENSG00000126522	31.16	2.78	3.34076	2.08119e-29	6.88805e-28	ASL
ENSG00000105223	67.25	8.96	2.76379	2.22793e-29	7.35149e-28	PLD3
ENSG00000100350	24.31	2.39	3.20161	2.36564e-29	7.78245e-28	FOXRED2
ENSG00000107404	28.51	3.11	3.05395	2.55859e-29	8.39201e-28	DVL1
ENSG00000106330	35.05	1.62	4.2861	2.91913e-29	9.54599e-28	MOSPD3
ENSG00000142910	32.48	3.01	3.28545	2.94608e-29	9.60545e-28	TINAGL1
ENSG00000261221	8.43	0.43	4.1396	2.98425e-29	9.70103e-28	ZNF865
ENSG00000235173	25.43	1.56	3.87792	3.23095e-29	1.04719e-27	HGH1
ENSG00000266074	6.32	0.63	3.17343	3.81587e-29	1.23312e-27	BAHCC1
ENSG00000176532	173.02	20.04	2.96577	4.14424e-29	1.3353e-27	PRR15
ENSG00000169682	64.96	9.18	2.67909	4.41249e-29	1.41756e-27	SPNS1
ENSG00000198837	28.83	4.09	2.6751	4.60755e-29	1.4759e-27	DENND4B
ENSG00000164880	26.55	3.96	2.60287	4.83886e-29	1.54547e-27	INTS1
ENSG00000213397	28.4	2.27	3.50034	5.51759e-29	1.75713e-27	HAUS7
ENSG00000276045	47.66	4.08	3.39883	5.94051e-29	1.88633e-27	ORAI1
ENSG00000139546	51.99	5.87	3.00224	6.01835e-29	1.90003e-27	TARBP2
ENSG00000169976	238.58	26.97	3.00091	6.01835e-29	1.90003e-27	SF3B5
ENSG00000117411	34.71	3.13	3.32595	6.109e-29	1.92311e-27	B4GALT2
ENSG00000137868	25.8	3.01	2.95716	6.20437e-29	1.94753e-27	STRA6
ENSG00000104853	83.07	12.54	2.58495	6.25463e-29	1.9577e-27	CLPTM1
ENSG00000038358	24.2	3.26	2.75022	6.68936e-29	2.0878e-27	EDC4
ENSG00000178605	51.08	6.41	2.85059	7.3057e-29	2.27369e-27	GTPBP6
ENSG00000132361	58.11	9.05	2.53933	8.15275e-29	2.53012e-27	CLUH
ENSG00000169696	14.88	1.27	3.40168	8.64606e-29	2.67564e-27	ASPSCR1
ENSG00000093010	35.06	3.27	3.27812	9.42399e-29	2.90816e-27	COMT
ENSG00000196449	43.91	3.54	3.4848	9.56828e-29	2.9444e-27	YRDC
ENSG00000071894	36.6	5.44	2.60667	9.80092e-29	3.00754e-27	CPSF1
ENSG00000198931	129.07	17.58	2.73259	1.16967e-28	3.57925e-27	APRT
ENSG00000137331	86.22	8.85	3.13943	1.20118e-28	3.66545e-27	IER3
ENSG00000105677	141.67	18.98	2.75637	1.33894e-28	4.07445e-27	TMEM147
ENSG00000160113	76.42	10.16	2.76688	1.36717e-28	4.14886e-27	NR2F6
ENSG00000135968	11.07	55.03	-2.45671	1.38332e-28	4.18627e-27	GCC2
ENSG00000163704	11.43	0.9	3.51721	1.40188e-28	4.21912e-27	PRRT3
ENSG00000181026	35.53	2.81	3.51485	1.40188e-28	4.21912e-27	AEN
ENSG00000068001	23.05	1.69	3.62397	1.53903e-28	4.6192e-27	HYAL2
ENSG00000110719	22.9	2.6	2.99691	1.61829e-28	4.84382e-27	TCIRG1
ENSG00000175866	31.97	3.71	2.96207	1.65923e-28	4.95284e-27	BAIAP2
ENSG00000125977	358.99	1698.93	-2.38523	1.88519e-28	5.61202e-27	EIF2S2
ENSG00000171298	27.07	3.43	2.83578	2.02233e-28	6.00397e-27	GAA
ENSG00000105726	22.42	2.94	2.78883	2.109e-28	6.24436e-27	ATP13A1
ENSG00000198021	18.38	129.74	-2.96003	2.30236e-28	6.79847e-27	SPANXA1
ENSG00000177666	38.04	4.3	3.00073	2.48029e-28	7.30418e-27	PNPLA2
ENSG00000143774	95.74	13.59	2.67283	2.68595e-28	7.88862e-27	GUK1
ENSG00000254470	15.49	1.43	3.29216	2.7212e-28	7.97079e-27	AP5B1
ENSG00000178209	78.34	13.54	2.38947	2.96945e-28	8.67476e-27	PLEC
ENSG00000123989	14.5	1.13	3.54007	3.11297e-28	9.06983e-27	CHPF
ENSG00000204370	79.63	8.67	3.055	3.17992e-28	9.24032e-27	SDHD
ENSG00000198840	1074.48	5044.07	-2.37356	3.22652e-28	9.33524e-27	MT-ND3
ENSG00000147813	16.31	1.09	3.75456	3.22963e-28	9.33524e-27	NAPRT
ENSG00000173653	30.26	2.08	3.71427	3.9646e-28	1.14295e-26	RCE1
ENSG00000141542	46.32	4.1	3.35078	4.16939e-28	1.19884e-26	RAB40B
ENSG00000141905	29.37	3.02	3.136	4.27784e-28	1.2268e-26	NFIC
ENSG00000274874	70.64	4.4	3.85581	4.59216e-28	1.3135e-26	AC068790.8
ENSG00000178982	289.56	45.62	2.52299	4.67819e-28	1.33462e-26	EIF3K
ENSG00000078061	57.26	8.11	2.67617	5.14262e-28	1.46331e-26	ARAF
ENSG00000175221	14.35	1.41	3.20004	6.58824e-28	1.8698e-26	MED16
ENSG00000167969	68.76	8.31	2.90462	7.33238e-28	2.07561e-26	ECI1
ENSG00000146540	80.89	9.33	2.97191	9.03426e-28	2.55078e-26	C7orf50
ENSG00000142252	80.77	6.09	3.58069	9.71948e-28	2.7372e-26	GEMIN7
ENSG00000127191	49.28	6.37	2.80682	1.06148e-27	2.98167e-26	TRAF2
ENSG00000163535	6.35	32.53	-2.49836	1.16061e-27	3.25179e-26	SGO2
ENSG00000128534	54.24	288.7	-2.55412	1.27634e-27	3.56691e-26	LSM8
ENSG00000103363	230.95	34.65	2.5934	1.29714e-27	3.61581e-26	ELOB
ENSG00000203950	119.82	11.44	3.24314	1.33268e-27	3.70545e-26	RTL8A
ENSG00000187051	165.69	21.55	2.79883	1.58408e-27	4.39333e-26	RPS19BP1
ENSG00000183684	263.76	42.63	2.48636	1.62579e-27	4.49762e-26	ALYREF
ENSG00000091542	54.77	6.85	2.85495	2.02844e-27	5.59738e-26	ALKBH5
ENSG00000130706	140.62	22.33	2.51189	2.25759e-27	6.21406e-26	ADRM1
ENSG00000198026	17.66	2.29	2.80045	2.27859e-27	6.24677e-26	ZNF335
ENSG00000183978	280.15	39.1	2.69758	2.28088e-27	6.24677e-26	COA3
ENSG00000123106	13.71	70.38	-2.50213	2.4252e-27	6.62545e-26	CCDC91
ENSG00000198246	31.26	3.28	3.10667	2.53574e-27	6.9102e-26	SLC29A3
ENSG00000247596	30.26	2.4	3.51123	2.62075e-27	7.12414e-26	TWF2
ENSG00000179715	53.9	7.04	2.79274	3.04084e-27	8.24564e-26	PCED1B
ENSG00000130479	8.87	0.71	3.50344	3.57012e-27	9.65696e-26	MAP1S
ENSG00000089159	35.84	5.49	2.56321	3.64473e-27	9.8221e-26	PXN
ENSG00000146083	19.81	1.47	3.60325	3.6491e-27	9.8221e-26	RNF44
ENSG00000141526	136.93	22.71	2.44938	3.86483e-27	1.03773e-25	SLC16A3
ENSG00000126453	43.77	4.75	3.05843	4.02185e-27	1.07724e-25	BCL2L12
ENSG00000177045	15.76	1.39	3.35723	4.39656e-27	1.17474e-25	SIX5
ENSG00000127586	7.44	0.53	3.65253	4.76373e-27	1.26975e-25	CHTF18
ENSG00000164346	89.2	416.62	-2.3661	4.95836e-27	1.31842e-25	NSA2
ENSG00000007541	11.76	1	3.40798	5.22818e-27	1.3868e-25	PIGQ
ENSG00000070081	21.25	105.22	-2.45008	5.44437e-27	1.44065e-25	NUCB2
ENSG00000163565	20.98	99.39	-2.38631	5.59664e-27	1.47738e-25	IFI16
ENSG00000172531	169.79	28.33	2.44058	5.78474e-27	1.52336e-25	PPP1CA
ENSG00000167962	36.94	5.33	2.6499	5.92308e-27	1.55605e-25	ZNF598
ENSG00000076864	85.96	14.25	2.4495	6.10462e-27	1.59991e-25	RAP1GAP
ENSG00000126934	181.29	30.13	2.44601	6.22491e-27	1.62754e-25	MAP2K2
ENSG00000156467	180.25	818.8	-2.3261	6.24411e-27	1.62867e-25	UQCRB
ENSG00000166130	32.13	150.2	-2.36746	6.72517e-27	1.74998e-25	IKBIP
ENSG00000149357	140.17	20.09	2.65936	7.16437e-27	1.85985e-25	LAMTOR1
ENSG00000242612	26.56	2.34	3.36133	7.26025e-27	1.88028e-25	DECR2
ENSG00000170779	43.04	3.47	3.4851	7.76204e-27	2.0055e-25	CDCA4
ENSG00000169692	113.85	16.55	2.6389	7.82195e-27	2.01622e-25	AGPAT2
ENSG00000139168	88.61	414.02	-2.36659	8.62518e-27	2.21805e-25	ZCRB1
ENSG00000110057	23.91	2.57	3.07013	9.17012e-27	2.35266e-25	UNC93B1
ENSG00000168268	49.19	7.22	2.62448	9.61331e-27	2.4606e-25	NT5DC2
ENSG00000144674	14.56	65.97	-2.32194	9.70899e-27	2.4793e-25	GOLGA4
ENSG00000128274	21	1.08	4.13232	1.1791e-26	3.00396e-25	A4GALT
ENSG00000189067	76.32	10.44	2.7257	1.23142e-26	3.12998e-25	LITAF
ENSG00000179083	12.16	69.91	-2.66492	1.37854e-26	3.4958e-25	FAM133A
ENSG00000105135	40.34	5.59	2.70805	1.38327e-26	3.49971e-25	ILVBL
ENSG00000069011	17.26	0.83	4.21899	1.39478e-26	3.52068e-25	PITX1
ENSG00000148343	26.38	3.25	2.87452	1.65791e-26	4.17526e-25	MIGA2
ENSG00000020129	15.91	1.48	3.27773	1.68086e-26	4.22335e-25	NCDN
ENSG00000076984	23.77	1.98	3.43953	1.81144e-26	4.54103e-25	MAP2K7
ENSG00000089157	2435.37	451.8	2.28772	1.89806e-26	4.74731e-25	RPLP0
ENSG00000124383	22.9	106.4	-2.35877	2.02344e-26	5.04938e-25	MPHOSPH10
ENSG00000269335	28.33	3.35	2.93773	2.0551e-26	5.11674e-25	IKBKG
ENSG00000116455	62.62	8.38	2.7582	2.07999e-26	5.16695e-25	WDR77
ENSG00000047457	203.87	896.6	-2.2794	2.17083e-26	5.38041e-25	CP
ENSG00000179832	14.67	2.05	2.69441	2.43545e-26	6.01222e-25	MROH1
ENSG00000133243	46.85	6.82	2.63761	2.43672e-26	6.01222e-25	BTBD2
ENSG00000117408	16.87	1.98	2.94762	2.52431e-26	6.21435e-25	IPO13
ENSG00000089048	13.26	62.86	-2.38755	2.60399e-26	6.39612e-25	ESF1
ENSG00000089220	806.79	145.98	2.32363	2.70479e-26	6.62884e-25	PEBP1
ENSG00000108176	10.26	60.66	-2.70468	2.82391e-26	6.90534e-25	DNAJC12
ENSG00000169992	12.47	1.05	3.42645	2.87188e-26	7.00701e-25	NLGN2
ENSG00000095906	41.86	5.28	2.84346	3.11467e-26	7.5825e-25	NUBP2
ENSG00000135454	14.47	1.12	3.54882	3.18403e-26	7.73415e-25	B4GALNT1
ENSG00000177683	22.66	109.34	-2.41291	3.26379e-26	7.91036e-25	THAP5
ENSG00000184371	75.46	12.06	2.50282	3.4563e-26	8.35846e-25	CSF1
ENSG00000152102	92.97	11.5	2.87035	3.51264e-26	8.47598e-25	FAM168B
ENSG00000159314	13.15	1.32	3.17268	3.53927e-26	8.52146e-25	ARHGAP27
ENSG00000126903	37.82	4.93	2.79506	4.41532e-26	1.05938e-24	SLC10A3
ENSG00000070423	54.39	6.67	2.88231	4.41933e-26	1.05938e-24	RNF126
ENSG00000168056	18.58	2.62	2.68367	5.32243e-26	1.27308e-24	LTBP3
ENSG00000149923	151.41	25.08	2.45093	5.38081e-26	1.28424e-24	PPP4C
ENSG00000227500	39.93	3.49	3.3705	5.4156e-26	1.28974e-24	SCAMP4
ENSG00000002330	75.47	9.96	2.7784	5.6379e-26	1.33721e-24	BAD
ENSG00000185187	17.04	1.24	3.62753	5.63935e-26	1.33721e-24	SIGIRR
ENSG00000197070	23.29	2.22	3.245	5.88078e-26	1.39145e-24	ARRDC1
ENSG00000198887	16.95	76.97	-2.32569	6.12759e-26	1.44672e-24	SMC5
ENSG00000174903	238.22	39.16	2.46191	6.41308e-26	1.51087e-24	RAB1B
ENSG00000167302	11.35	0.8	3.68652	6.4695e-26	1.52089e-24	TEPSIN
ENSG00000169926	25.62	1.43	4.01051	7.30999e-26	1.7148e-24	KLF13
ENSG00000142186	44.03	6.9	2.53091	7.40173e-26	1.73261e-24	SCYL1
ENSG00000100065	17.56	2.25	2.82187	7.58756e-26	1.77232e-24	CARD10
ENSG00000167543	33.6	3.82	2.99202	7.88648e-26	1.83822e-24	TP53I13
ENSG00000089486	43.2	3.96	3.29921	8.7976e-26	2.04624e-24	CDIP1
ENSG00000103043	28.29	4	2.67961	9.11372e-26	2.11527e-24	VAC14
ENSG00000109066	18.04	1.72	3.24741	1.02979e-25	2.38507e-24	TMEM104
ENSG00000149761	28.73	2.39	3.4396	1.10306e-25	2.54936e-24	NUDT22
ENSG00000239857	70.17	10.82	2.55435	1.13259e-25	2.61211e-24	GET4
ENSG00000099817	180.73	30.25	2.43561	1.29447e-25	2.97919e-24	POLR2E
ENSG00000182154	135.37	17.48	2.80866	1.3096e-25	3.00768e-24	MRPL41
ENSG00000183977	5.28	28.69	-2.5831	1.36656e-25	3.13193e-24	PP2D1
ENSG00000184436	35.96	3.45	3.23759	1.37318e-25	3.14054e-24	THAP7
ENSG00000148362	71.48	8.2	2.97895	1.38845e-25	3.16884e-24	PAXX
ENSG00000174177	19.52	1.99	3.14758	1.5331e-25	3.4917e-24	CTU2
ENSG00000173272	53.46	5.02	3.26759	1.59072e-25	3.60793e-24	MZT2A
ENSG00000137825	23.23	2.18	3.26759	1.59072e-25	3.60793e-24	ITPKA
ENSG00000188986	70.45	11.62	2.4563	1.66059e-25	3.75738e-24	NELFB
ENSG00000261236	78.19	13.4	2.40135	1.66347e-25	3.75738e-24	BOP1
ENSG00000132768	32.25	4.05	2.84891	1.68296e-25	3.79358e-24	DPH2
ENSG00000073008	40.45	5.09	2.84574	1.85495e-25	4.17268e-24	PVR
ENSG00000049239	8.96	0.52	3.95088	1.8958e-25	4.25584e-24	H6PD
ENSG00000008952	36.12	162.23	-2.30953	1.90147e-25	4.25984e-24	SEC62
ENSG00000163605	31.68	143.53	-2.32229	1.91988e-25	4.29231e-24	PPP4R2
ENSG00000179364	15.25	1.72	2.99964	2.12548e-25	4.73576e-24	PACS2
ENSG00000125967	21.58	1.82	3.4224	2.12688e-25	4.73576e-24	NECAB3
ENSG00000054267	8.97	40.87	-2.33035	2.14314e-25	4.76228e-24	ARID4B
ENSG00000105669	80.21	11.95	2.60364	2.18936e-25	4.85515e-24	COPE
ENSG00000262919	54.38	6.93	2.82702	2.20887e-25	4.88852e-24	FAM58A
ENSG00000146674	26.73	125.54	-2.37363	2.25467e-25	4.97983e-24	IGFBP3
ENSG00000168528	35.55	4.54	2.82436	2.33458e-25	5.14594e-24	SERINC2
ENSG00000125629	37.87	177.23	-2.36863	2.34727e-25	5.16352e-24	INSIG2
ENSG00000130204	198.48	35.18	2.3532	2.48888e-25	5.46179e-24	TOMM40
ENSG00000105429	4.33	0.45	3.11433	2.49352e-25	5.46179e-24	MEGF8
ENSG00000181045	16.28	1.52	3.27359	2.49782e-25	5.46179e-24	SLC26A11
ENSG00000101412	51.12	7.22	2.67971	2.59192e-25	5.65627e-24	E2F1
ENSG00000145354	45.43	212.68	-2.36908	2.69292e-25	5.865e-24	CISD2
ENSG00000164332	10.61	56.91	-2.56415	2.79734e-25	6.08033e-24	UBLCP1
ENSG00000152082	95.24	14.17	2.60508	3.5088e-25	7.61166e-24	MZT2B
ENSG00000224877	123.02	14.77	2.91366	3.53121e-25	7.64514e-24	NDUFAF8
ENSG00000051128	19.7	1.16	3.93558	3.53821e-25	7.64519e-24	HOMER3
ENSG00000160877	68.73	11.11	2.48574	3.6142e-25	7.79401e-24	NACC1
ENSG00000067900	17.2	75.2	-2.27107	3.66096e-25	7.87934e-24	ROCK1
ENSG00000119403	42.03	6.37	2.57959	3.80592e-25	8.17526e-24	PHF19
ENSG00000043143	49.11	8.14	2.44893	3.85499e-25	8.26446e-24	JADE2
ENSG00000169174	10.69	0.66	3.86745	3.90788e-25	8.3615e-24	PCSK9
ENSG00000107281	18.61	1.41	3.57726	3.98311e-25	8.50585e-24	NPDC1
ENSG00000025770	23.14	2.83	2.88813	4.09457e-25	8.72685e-24	NCAPH2
ENSG00000108528	99.95	15.74	2.52331	4.24069e-25	9.02072e-24	SLC25A11
ENSG00000132481	102.39	18.36	2.3367	4.26007e-25	9.04439e-24	TRIM47
ENSG00000169223	175.46	30.95	2.3604	4.45912e-25	9.44869e-24	LMAN2
ENSG00000136840	49.86	6.04	2.89978	5.21849e-25	1.10364e-23	ST6GALNAC4
ENSG00000128016	25.21	2.39	3.25014	6.15696e-25	1.29961e-23	ZFP36
ENSG00000262664	86.54	11.89	2.71949	6.42053e-25	1.35263e-23	OVCA2
ENSG00000162337	101.77	19.48	2.24233	7.48015e-25	1.57284e-23	LRP5
ENSG00000124299	117.11	20.76	2.3531	7.61653e-25	1.59845e-23	PEPD
ENSG00000160685	65.79	10.88	2.45276	7.90003e-25	1.65478e-23	ZBTB7B
ENSG00000008838	25.34	4	2.51996	8.46987e-25	1.77075e-23	MED24
ENSG00000176105	41.49	179.21	-2.25328	8.51224e-25	1.77622e-23	YES1
ENSG00000112787	12.3	1.65	2.75012	8.76525e-25	1.82554e-23	FBRSL1
ENSG00000178814	11.45	1.46	2.83139	9.00448e-25	1.87132e-23	OPLAH
ENSG00000137135	35.51	3.86	3.05706	9.01925e-25	1.87132e-23	ARHGEF39
ENSG00000076924	21.31	2.89	2.73833	9.32474e-25	1.93105e-23	XAB2
ENSG00000213339	19.2	1.66	3.38441	9.45051e-25	1.9534e-23	QTRT1
ENSG00000103932	13.73	1.92	2.69745	9.82248e-25	2.02646e-23	RPAP1
ENSG00000115163	70.5	7.07	3.17226	1.00031e-24	2.05984e-23	CENPA
ENSG00000144567	50.57	7.84	2.54543	1.01186e-24	2.07973e-23	RETREG2
ENSG00000250722	2.44	19.06	-3.10447	1.10504e-24	2.26698e-23	SELENOP
ENSG00000169221	32.46	4.99	2.55856	1.11495e-24	2.28304e-23	TBC1D10B
ENSG00000106077	25.7	2.16	3.42763	1.13097e-24	2.31087e-23	ABHD11
ENSG00000185043	200.88	34.56	2.39589	1.13276e-24	2.31087e-23	CIB1
ENSG00000086289	101.69	15.5	2.57044	1.1577e-24	2.35518e-23	EPDR1
ENSG00000163702	19.94	2.61	2.78855	1.15878e-24	2.35518e-23	IL17RC
ENSG00000101493	9.2	0.92	3.1824	1.21706e-24	2.46905e-23	ZNF516
ENSG00000188643	314.64	50.94	2.48352	1.22091e-24	2.47228e-23	S100A16
ENSG00000075275	14.87	2.56	2.39561	1.36029e-24	2.74945e-23	CELSR1
ENSG00000153048	129.34	18.28	2.67897	1.36294e-24	2.74973e-23	CARHSP1
ENSG00000277972	174.1	25.45	2.63063	1.39126e-24	2.80171e-23	CISD3
ENSG00000196700	17.05	2.13	2.85544	1.40828e-24	2.83077e-23	ZNF512B
ENSG00000182473	67.23	11.86	2.36037	1.49335e-24	2.99627e-23	EXOC7
ENSG00000138433	10.44	50.97	-2.42974	1.50347e-24	3.01107e-23	CIR1
ENSG00000179403	20.57	1.96	3.24482	1.60952e-24	3.21758e-23	VWA1
ENSG00000174915	46.05	6.89	2.59598	1.61556e-24	3.22377e-23	PTDSS2
ENSG00000175756	126.45	19.3	2.56859	1.64144e-24	3.26946e-23	AURKAIP1
ENSG00000075089	30.84	135.21	-2.27468	1.6778e-24	3.33581e-23	ACTR6
ENSG00000125901	73.82	9.27	2.84823	1.74664e-24	3.46639e-23	MRPS26
ENSG00000179271	50.91	5.31	3.11554	1.86008e-24	3.68484e-23	GADD45GIP1
ENSG00000169100	345.47	65.07	2.26571	1.91278e-24	3.78241e-23	SLC25A6
ENSG00000161714	47.8	8.11	2.41606	1.96781e-24	3.88421e-23	PLCD3
ENSG00000103507	42.36	6.07	2.65988	1.99777e-24	3.93626e-23	BCKDK
ENSG00000100097	260.95	45.67	2.37152	2.03734e-24	4.00702e-23	LGALS1
ENSG00000108479	37.29	4.7	2.8428	2.16717e-24	4.25472e-23	GALK1
ENSG00000103490	46.23	4.54	3.20109	2.26554e-24	4.43988e-23	PYCARD
ENSG00000131043	33.57	4.28	2.82691	2.32302e-24	4.5444e-23	AAR2
ENSG00000158417	53.48	220.59	-2.18704	2.33575e-24	4.56116e-23	EIF5B
ENSG00000003436	64.9	276.19	-2.23188	2.40026e-24	4.6788e-23	TFPI
ENSG00000197498	34.15	151.33	-2.29022	2.4511e-24	4.76941e-23	RPF2
ENSG00000109501	29.08	4.55	2.53161	2.71732e-24	5.27806e-23	WFS1
ENSG00000159199	168.86	25.38	2.5905	2.77319e-24	5.37704e-23	ATP5G1
ENSG00000159840	85.3	15.3	2.33655	2.89909e-24	5.61123e-23	ZYX
ENSG00000186501	40.17	4.06	3.1592	2.94763e-24	5.69512e-23	TMEM222
ENSG00000185163	26.57	3.65	2.71802	3.2045e-24	6.18051e-23	DDX51
ENSG00000101444	300.56	58.44	2.21986	3.46142e-24	6.66429e-23	AHCY
ENSG00000144040	38.47	4.67	2.89794	3.47539e-24	6.67946e-23	SFXN5
ENSG00000063244	236.36	45.86	2.22279	3.67358e-24	7.048e-23	U2AF2
ENSG00000170801	16.05	1.08	3.74899	3.71254e-24	7.11029e-23	HTRA3
ENSG00000174748	716.04	140.82	2.20341	4.06451e-24	7.7708e-23	RPL15
ENSG00000163251	14	1.1	3.51518	4.19752e-24	8.01112e-23	FZD5
ENSG00000106355	99.4	427.17	-2.24588	4.29474e-24	8.18242e-23	LSM5
ENSG00000064199	25.74	128.41	-2.46011	4.30305e-24	8.18401e-23	SPA17
ENSG00000103148	21.65	2.58	2.92639	4.31374e-24	8.19013e-23	NPRL3
ENSG00000260916	54.35	222.59	-2.17676	4.70241e-24	8.91261e-23	CCPG1
ENSG00000103168	11.14	1.08	3.21714	4.81472e-24	9.10972e-23	TAF1C
ENSG00000108773	45.93	7.9	2.39615	5.35979e-24	1.01235e-22	KAT2A
ENSG00000125691	596.9	2414.13	-2.15856	6.1096e-24	1.15199e-22	RPL23
ENSG00000130827	12.55	1.93	2.55673	6.20353e-24	1.16769e-22	PLXNA3
ENSG00000105402	114.18	19.68	2.39348	6.59812e-24	1.23983e-22	NAPA
ENSG00000146670	36.78	5.41	2.62109	6.69556e-24	1.25599e-22	CDCA5
ENSG00000160993	33.53	3.4	3.15589	6.76636e-24	1.2671e-22	ALKBH4
ENSG00000153140	12.33	66.21	-2.56622	7.24438e-24	1.3543e-22	CETN3
ENSG00000122970	9.37	42.59	-2.32684	7.52635e-24	1.40225e-22	IFT81
ENSG00000184967	18.22	1.83	3.16933	7.52648e-24	1.40225e-22	NOC4L
ENSG00000167702	9.16	0.68	3.60181	7.84658e-24	1.45941e-22	KIFC2
ENSG00000149925	1176.32	239.42	2.154	8.08399e-24	1.50102e-22	ALDOA
ENSG00000161547	314.13	58.84	2.27368	8.18567e-24	1.51733e-22	SRSF2
ENSG00000008300	2.15	0.15	3.69613	8.37176e-24	1.5492e-22	CELSR3
ENSG00000078369	240.38	45.85	2.24755	1.00867e-23	1.8634e-22	GNB1
ENSG00000204316	110.19	19.51	2.3545	1.09671e-23	2.02264e-22	MRPL38
ENSG00000153885	26.45	2.26	3.39817	1.13027e-23	2.08103e-22	KCTD15
ENSG00000172366	44.66	3.24	3.63525	1.21253e-23	2.22874e-22	MCRIP2
ENSG00000122958	62.69	260.79	-2.19911	1.21908e-23	2.23703e-22	VPS26A
ENSG00000104529	250.66	50.3	2.17439	1.22608e-23	2.2461e-22	EEF1D
ENSG00000153132	5.22	26.55	-2.48741	1.24745e-23	2.28144e-22	CLGN
ENSG00000127947	46.1	186.61	-2.15992	1.32714e-23	2.42314e-22	PTPN12
ENSG00000166477	32.69	135.41	-2.19304	1.3489e-23	2.45876e-22	LEO1
ENSG00000149150	18.77	2.02	3.07287	1.49342e-23	2.71768e-22	SLC43A1
ENSG00000189143	224.74	40.75	2.32039	1.51241e-23	2.74768e-22	CLDN4
ENSG00000162144	65.35	9.54	2.63237	1.51697e-23	2.7514e-22	CYB561A3
ENSG00000162910	48.58	3.93	3.47799	1.52276e-23	2.75715e-22	MRPL55
ENSG00000161970	28.84	136.02	-2.37978	1.52518e-23	2.75715e-22	RPL26
ENSG00000089351	36.53	6.17	2.4213	1.63848e-23	2.9571e-22	GRAMD1A
ENSG00000178927	65.69	9.68	2.61831	1.72187e-23	3.10248e-22	C17orf62
ENSG00000079462	45.89	4.94	3.07029	1.72715e-23	3.10688e-22	PAFAH1B3
ENSG00000123992	21.98	2.63	2.91902	1.74225e-23	3.12892e-22	DNPEP
ENSG00000101132	51.76	231.74	-2.30484	1.8239e-23	3.27018e-22	PFDN4
ENSG00000188010	36.26	174.76	-2.41054	1.97811e-23	3.54088e-22	MORN2
ENSG00000153443	23.98	2.51	3.11165	2.05153e-23	3.66631e-22	UBALD1
ENSG00000170430	31.71	2.4	3.57667	2.05905e-23	3.67375e-22	MGMT
ENSG00000006534	20.06	2.12	3.09566	2.11841e-23	3.77352e-22	ALDH3B1
ENSG00000197150	13.02	1.45	3.02313	2.22848e-23	3.96316e-22	ABCB8
ENSG00000143761	469.57	90.95	2.22527	2.25217e-23	3.9988e-22	ARF1
ENSG00000167703	33.16	5.08	2.56363	2.26775e-23	4.01994e-22	SLC43A2
ENSG00000109534	57.59	243.89	-2.22474	2.35336e-23	4.16495e-22	GAR1
ENSG00000131013	19.99	86.06	-2.24871	2.43253e-23	4.29812e-22	PPIL4
ENSG00000186111	10.78	0.96	3.34697	2.47914e-23	4.37343e-22	PIP5K1C
ENSG00000101294	219.09	43	2.20619	2.50653e-23	4.41463e-22	HM13
ENSG00000126653	13.64	59.2	-2.25991	2.56643e-23	4.51288e-22	NSRP1
ENSG00000188015	453.61	82.82	2.31041	2.61464e-23	4.59028e-22	S100A3
ENSG00000167967	16.71	2.17	2.80014	2.84757e-23	4.99123e-22	E4F1
ENSG00000180902	10.14	0.77	3.56575	3.03568e-23	5.31244e-22	D2HGDH
ENSG00000110047	66.37	11.73	2.35774	3.14855e-23	5.50117e-22	EHD1
ENSG00000186174	34.38	6.39	2.28447	3.17272e-23	5.53457e-22	BCL9L
ENSG00000127054	25.23	3.93	2.53775	3.24969e-23	5.65983e-22	INTS11
ENSG00000007545	6.72	0.6	3.34058	3.51183e-23	6.10669e-22	CRAMP1
ENSG00000147592	102.78	411.23	-2.14287	3.71144e-23	6.44355e-22	LACTB2
ENSG00000174928	5.88	32.08	-2.58896	3.72807e-23	6.46219e-22	C3orf33
ENSG00000100605	58.77	9.64	2.46389	3.73975e-23	6.4722e-22	ITPK1
ENSG00000006555	12.08	0.99	3.45381	3.85713e-23	6.66481e-22	TTC22
ENSG00000177042	20.27	1.21	3.91372	3.90963e-23	6.74488e-22	TMEM80
ENSG00000169105	16.59	1.01	3.88336	3.96528e-23	6.83013e-22	CHST14
ENSG00000131584	13.93	1.66	2.92709	3.99566e-23	6.87165e-22	ACAP3
ENSG00000184232	37.3	4.04	3.06117	4.08436e-23	7.0132e-22	OAF
ENSG00000164050	10.42	1.66	2.50961	4.19377e-23	7.18979e-22	PLXNB1
ENSG00000134186	23.13	96.92	-2.20904	4.22753e-23	7.23634e-22	PRPF38B
ENSG00000105738	13.61	2.23	2.46545	4.24819e-23	7.26037e-22	SIPA1L3
ENSG00000087111	43.9	7.26	2.45287	4.55791e-23	7.77755e-22	PIGS
ENSG00000166595	47.47	4.62	3.2146	4.58738e-23	7.81568e-22	FAM96B
ENSG00000148690	14.15	66.26	-2.36952	4.63661e-23	7.88728e-22	FRA10AC1
ENSG00000138778	4.27	17.98	-2.21528	4.78374e-23	8.12494e-22	CENPE
ENSG00000000971	42.36	167.06	-2.12216	4.83401e-23	8.19761e-22	CFH
ENSG00000148341	32.83	4.3	2.78645	5.0173e-23	8.48835e-22	SH3GLB2
ENSG00000111057	1250.94	261.61	2.11487	5.02095e-23	8.48835e-22	KRT18
ENSG00000105723	66.19	11.59	2.37049	5.1385e-23	8.67369e-22	GSK3A
ENSG00000278259	35.26	6.31	2.33972	5.47953e-23	9.23511e-22	MYO19
ENSG00000069998	30.52	3.93	2.81099	5.52336e-23	9.29469e-22	HDHD5
ENSG00000140365	111.28	18.61	2.43689	5.64275e-23	9.48103e-22	COMMD4
ENSG00000173264	24.96	3.17	2.83041	6.77155e-23	1.13602e-21	GPR137
ENSG00000184281	60	9.25	2.55443	6.86341e-23	1.14967e-21	TSSC4
ENSG00000100243	81.69	13.94	2.40788	7.53672e-23	1.26053e-21	CYB5R3
ENSG00000138182	7.25	30.04	-2.19285	7.57293e-23	1.26466e-21	KIF20B
ENSG00000106052	87.35	340.19	-2.10399	8.04671e-23	1.34173e-21	TAX1BP1
ENSG00000099812	53.2	9.58	2.33097	8.75422e-23	1.45748e-21	MISP
ENSG00000103245	24.22	3.15	2.79858	8.87765e-23	1.47579e-21	NARFL
ENSG00000078902	93.91	16.11	2.39965	8.9447e-23	1.48469e-21	TOLLIP
ENSG00000185122	89.73	17.05	2.25284	9.08586e-23	1.50583e-21	HSF1
ENSG00000129474	27.27	3.86	2.67715	9.46223e-23	1.56584e-21	AJUBA
ENSG00000198707	3.96	16.63	-2.21285	9.96476e-23	1.64652e-21	CEP290
ENSG00000204673	106.56	18.46	2.38599	1.01051e-22	1.66719e-21	AKT1S1
ENSG00000103485	75.02	12.16	2.48139	1.01556e-22	1.67299e-21	QPRT
ENSG00000198692	34.11	155.25	-2.32832	1.02546e-22	1.68678e-21	EIF1AY
ENSG00000144747	13.83	56.35	-2.16933	1.11486e-22	1.83107e-21	TMF1
ENSG00000114026	38.15	6.2	2.47852	1.14076e-22	1.87081e-21	OGG1
ENSG00000184788	4.09	20.68	-2.47829	1.15579e-22	1.89263e-21	SATL1
ENSG00000166164	82.89	321.83	-2.09961	1.25302e-22	2.04878e-21	BRD7
ENSG00000171130	31.97	3.08	3.22899	1.34919e-22	2.20273e-21	ATP6V0E2
ENSG00000164896	33.68	5.19	2.55297	1.52811e-22	2.49114e-21	FASTK
ENSG00000032444	20.7	3.59	2.38241	1.54663e-22	2.51758e-21	PNPLA6
ENSG00000127774	154.81	23.16	2.59686	1.58692e-22	2.57934e-21	EMC6
ENSG00000135476	20.26	3.8	2.27176	1.59375e-22	2.5866e-21	ESPL1
ENSG00000166598	367.94	1406.96	-2.07767	1.65126e-22	2.67597e-21	HSP90B1
ENSG00000130640	26.31	4.44	2.42173	1.66699e-22	2.69746e-21	TUBGCP2
ENSG00000143061	14.92	2.29	2.56203	1.68671e-22	2.72536e-21	IGSF3
ENSG00000119408	78.53	13.74	2.37103	1.78196e-22	2.87502e-21	NEK6
ENSG00000048140	54.64	8.61	2.52161	1.82503e-22	2.94017e-21	TSPAN17
ENSG00000085224	14.94	57.89	-2.09689	1.92547e-22	3.09744e-21	ATRX
ENSG00000133895	41.63	7.11	2.40623	2.02169e-22	3.24745e-21	MEN1
ENSG00000128185	31.63	2.42	3.55873	2.02738e-22	3.25182e-21	DGCR6L
ENSG00000065548	72.06	279.7	-2.09906	2.08882e-22	3.34547e-21	ZC3H15
ENSG00000134884	31.4	131.23	-2.20567	2.20245e-22	3.52232e-21	ARGLU1
ENSG00000103260	17.39	1.16	3.75561	2.21424e-22	3.53601e-21	METRN
ENSG00000196961	43.32	8.13	2.27011	2.22395e-22	3.54635e-21	AP2A1
ENSG00000141556	48.49	9.54	2.2021	2.25149e-22	3.58503e-21	TBCD
ENSG00000157014	19.69	2.8	2.67044	2.40463e-22	3.82333e-21	TATDN2
ENSG00000197785	26.7	4.21	2.5218	2.47715e-22	3.93124e-21	ATAD3A
ENSG00000164120	26.65	112.67	-2.22198	2.47968e-22	3.93124e-21	HPGD
ENSG00000180745	8.89	47.95	-2.57118	2.77501e-22	4.39309e-21	CLRN3
ENSG00000125637	8.9	0.97	3.05523	2.78277e-22	4.39903e-21	PSD4
ENSG00000111652	73.82	12.59	2.40864	2.81125e-22	4.43764e-21	COPS7A
ENSG00000137106	84.8	16.29	2.23669	2.90292e-22	4.57575e-21	GRHPR
ENSG00000167645	31.65	3.88	2.88083	3.02481e-22	4.76103e-21	YIF1B
ENSG00000140691	7.94	0.83	3.10682	3.09461e-22	4.86392e-21	ARMC5
ENSG00000116685	33.55	5.6	2.43902	3.14609e-22	4.93775e-21	KIAA2013
ENSG00000185055	6.6	45.18	-2.91409	3.46443e-22	5.42958e-21	EFCAB10
ENSG00000185215	85.52	16.95	2.1923	3.56353e-22	5.57692e-21	TNFAIP2
ENSG00000142173	82.65	16.94	2.14395	3.63303e-22	5.67758e-21	COL6A2
ENSG00000100442	66.93	265.99	-2.13303	3.76302e-22	5.87235e-21	FKBP3
ENSG00000147804	9.45	0.67	3.67806	3.77176e-22	5.87761e-21	SLC39A4
ENSG00000149932	65.07	10.04	2.5529	3.85504e-22	5.99886e-21	TMEM219
ENSG00000172534	38.76	7.88	2.15561	3.98966e-22	6.19953e-21	HCFC1
ENSG00000130748	40.55	3.64	3.32929	4.10364e-22	6.36762e-21	TMEM160
ENSG00000188994	2.33	10.01	-2.24604	4.14515e-22	6.42293e-21	ZNF292
ENSG00000173156	34.4	2.9	3.42107	4.3847e-22	6.78452e-21	RHOD
ENSG00000005175	30.48	119.72	-2.11605	4.47422e-22	6.91327e-21	RPAP3
ENSG00000105258	82.61	9.71	2.94348	4.50285e-22	6.94771e-21	POLR2I
ENSG00000181830	42.04	6.16	2.62596	4.52363e-22	6.96995e-21	SLC35C1
ENSG00000155115	94.19	369.85	-2.11573	4.74441e-22	7.29986e-21	GTF3C6
ENSG00000103966	33.51	5.27	2.52458	4.75674e-22	7.30856e-21	EHD4
ENSG00000105671	37.08	5.91	2.50592	4.86966e-22	7.47159e-21	DDX49
ENSG00000126603	15.96	1.6	3.17444	4.89349e-22	7.49765e-21	GLIS2
ENSG00000142751	23.74	2.14	3.3257	4.95238e-22	7.57728e-21	GPN2
ENSG00000168566	17.04	74	-2.2607	4.96833e-22	7.59109e-21	SNRNP48
ENSG00000172732	17.52	2.13	2.89414	4.99104e-22	7.61516e-21	MUS81
ENSG00000070614	17.31	2.54	2.62238	5.01233e-22	7.63701e-21	NDST1
ENSG00000099377	56.75	9.62	2.4169	5.01943e-22	7.6372e-21	HSD3B7
ENSG00000183735	26.3	103.32	-2.11649	5.08954e-22	7.73314e-21	TBK1
ENSG00000189319	16.96	1.43	3.41728	5.33542e-22	8.0955e-21	FAM53B
ENSG00000126062	41.71	6.07	2.63719	5.44415e-22	8.24906e-21	TMEM115
ENSG00000173801	48.11	8.98	2.278	5.47701e-22	8.28738e-21	JUP
ENSG00000054148	179.66	31.3	2.37763	5.60868e-22	8.47492e-21	PHPT1
ENSG00000122008	4.85	21.84	-2.31178	5.96101e-22	8.99489e-21	POLK
ENSG00000147123	260.25	49.92	2.23924	6.02226e-22	9.07481e-21	NDUFB11
ENSG00000168003	291.83	62.65	2.07697	6.40886e-22	9.6441e-21	SLC3A2
ENSG00000133612	21.86	3.9	2.343	6.85249e-22	1.02975e-20	AGAP3
ENSG00000166734	62.37	238.59	-2.07812	6.95948e-22	1.0444e-20	CASC4
ENSG00000168237	52.75	9.57	2.31898	6.97763e-22	1.04569e-20	GLYCTK
ENSG00000144647	15.99	1.77	3.02893	7.17951e-22	1.07448e-20	POMGNT2
ENSG00000134824	164.29	34.16	2.12303	7.31609e-22	1.09342e-20	FADS2
ENSG00000128283	33.61	4.67	2.70354	7.68329e-22	1.14674e-20	CDC42EP1
ENSG00000105676	32.82	5.4	2.46073	7.70618e-22	1.14859e-20	ARMC6
ENSG00000077454	12.75	1.38	3.06243	7.9371e-22	1.1814e-20	LRCH4
ENSG00000178921	18.92	3.34	2.35833	7.98417e-22	1.18679e-20	PFAS
ENSG00000002834	166.73	33.04	2.19225	8.21464e-22	1.2194e-20	LASP1
ENSG00000172992	27.58	1.98	3.65254	8.9296e-22	1.32373e-20	DCAKD
ENSG00000143633	22.11	93.58	-2.22366	9.05164e-22	1.34001e-20	C1orf131
ENSG00000219200	70.79	10.28	2.63866	9.07663e-22	1.3419e-20	RNASEK
ENSG00000167815	273.05	54.34	2.18606	9.27297e-22	1.36908e-20	PRDX2
ENSG00000275342	12.39	1.95	2.52648	9.90278e-22	1.46009e-20	PRAG1
ENSG00000166340	75.47	14.65	2.22238	1.02147e-21	1.50407e-20	TPP1
ENSG00000020426	21.49	90.24	-2.21226	1.03273e-21	1.5186e-20	MNAT1
ENSG00000122490	29.84	3.66	2.8824	1.05931e-21	1.5556e-20	PQLC1
ENSG00000128928	38.71	6.66	2.39641	1.06085e-21	1.55578e-20	IVD
ENSG00000183828	26.21	2.34	3.3378	1.06257e-21	1.55621e-20	NUDT14
ENSG00000214367	9.36	40.05	-2.23944	1.07281e-21	1.56911e-20	HAUS3
ENSG00000181523	30.52	4.72	2.54794	1.0843e-21	1.5838e-20	SGSH
ENSG00000102309	22.29	93.89	-2.21645	1.09538e-21	1.59785e-20	PIN4
ENSG00000059122	34.56	6.39	2.29176	1.10797e-21	1.61407e-20	FLYWCH1
ENSG00000101439	545.25	112.76	2.13083	1.11132e-21	1.61681e-20	CST3
ENSG00000112701	19.94	76.76	-2.0876	1.15303e-21	1.67526e-20	SENP6
ENSG00000160753	36.93	6.97	2.26334	1.24071e-21	1.80026e-20	RUSC1
ENSG00000159111	39.29	5.36	2.72831	1.24923e-21	1.81023e-20	MRPL10
ENSG00000181449	19.14	1.32	3.70688	1.31367e-21	1.9011e-20	SOX2
ENSG00000130522	48.89	189.96	-2.10047	1.32783e-21	1.91905e-20	JUND
ENSG00000139719	3.11	16.43	-2.54184	1.36517e-21	1.97041e-20	VPS33A
ENSG00000188807	9.14	0.66	3.63961	1.37728e-21	1.98528e-20	TMEM201
ENSG00000115457	95.88	18.1	2.26164	1.39982e-21	2.01512e-20	IGFBP2
ENSG00000065029	18.08	2.32	2.81664	1.41356e-21	2.03222e-20	ZNF76
ENSG00000121851	21.66	95.05	-2.27555	1.46329e-21	2.10096e-20	POLR3GL
ENSG00000198736	106.91	19.06	2.34406	1.66278e-21	2.38426e-20	MSRB1
ENSG00000116521	255.86	53.69	2.10987	1.69844e-21	2.43221e-20	SCAMP3
ENSG00000171223	32.19	4.16	2.80544	1.72732e-21	2.47033e-20	JUNB
ENSG00000175573	24.08	2.08	3.3866	1.74402e-21	2.49096e-20	C11orf68
ENSG00000113810	43.31	161.06	-2.03721	1.76558e-21	2.51848e-20	SMC4
ENSG00000146834	117.63	24.56	2.11729	1.77431e-21	2.52765e-20	MEPCE
ENSG00000161036	42.5	7.82	2.29855	1.85246e-21	2.63555e-20	LRWD1
ENSG00000198160	10.58	44.29	-2.20741	1.86842e-21	2.6548e-20	MIER1
ENSG00000053371	23.35	2.44	3.1138	1.88355e-21	2.67284e-20	AKR7A2
ENSG00000064601	352.02	76.75	2.0547	1.88667e-21	2.6738e-20	CTSA
ENSG00000161996	3.56	0.28	3.49446	1.94717e-21	2.75598e-20	WDR90
ENSG00000075702	18.09	3.33	2.29919	2.02997e-21	2.86946e-20	WDR62
ENSG00000030110	57.15	7.86	2.71736	2.03308e-21	2.87015e-20	BAK1
ENSG00000176170	39.85	6.6	2.45047	2.04939e-21	2.88945e-20	SPHK1
ENSG00000162413	34.32	5.92	2.39217	2.07276e-21	2.91865e-20	KLHL21
ENSG00000132478	14.87	2.07	2.69883	2.07898e-21	2.92365e-20	UNK
ENSG00000177303	19.95	3.54	2.35247	2.18744e-21	3.07223e-20	CASKIN2
ENSG00000133138	4.07	17.72	-2.26492	2.25776e-21	3.16693e-20	TBC1D8B
ENSG00000103642	23.01	90.23	-2.11409	2.30169e-21	3.22442e-20	LACTB
ENSG00000197930	46.67	177.46	-2.06934	2.34662e-21	3.28317e-20	ERO1A
ENSG00000158863	12.64	1.52	2.90767	2.41503e-21	3.37457e-20	FAM160B2
ENSG00000102119	148.34	28.74	2.22473	2.44869e-21	3.41725e-20	EMD
ENSG00000091009	1.4	7.96	-2.65257	2.62515e-21	3.65885e-20	RBM27
ENSG00000185340	9.88	0.84	3.41179	2.64565e-21	3.68273e-20	GAS2L1
ENSG00000160803	71.28	14.11	2.19395	2.7582e-21	3.83453e-20	UBQLN4
ENSG00000081870	24.17	100.51	-2.19835	2.87326e-21	3.98674e-20	HSPB11
ENSG00000139725	108.22	19.26	2.34652	2.87496e-21	3.98674e-20	RHOF
ENSG00000141012	28.28	4.62	2.46957	2.90118e-21	4.018e-20	GALNS
ENSG00000075407	5.02	23.73	-2.3831	2.9055e-21	4.01891e-20	ZNF37A
ENSG00000141971	33.55	4.27	2.83026	2.95576e-21	4.08327e-20	MVB12A
ENSG00000070413	27.36	4.19	2.56175	3.01267e-21	4.15664e-20	DGCR2
ENSG00000166352	18.62	82.06	-2.28161	3.39279e-21	4.67522e-20	C11orf74
ENSG00000035928	13.96	53.56	-2.08279	3.43694e-21	4.73011e-20	RFC1
ENSG00000100162	45.18	5.52	2.88691	3.48683e-21	4.79276e-20	CENPM
ENSG00000106538	64.77	9.25	2.66345	3.55521e-21	4.88042e-20	RARRES2
ENSG00000113811	85.94	347.85	-2.15926	3.55952e-21	4.88042e-20	SELENOK
ENSG00000178719	189.56	40.1	2.09813	3.60731e-21	4.93976e-20	GRINA
ENSG00000239264	144.77	30.01	2.12727	3.65178e-21	4.99442e-20	TXNDC5
ENSG00000155229	15.54	2.52	2.48347	3.84787e-21	5.25603e-20	MMS19
ENSG00000182118	37.62	3.31	3.35921	3.86688e-21	5.27543e-20	FAM89A
ENSG00000105221	72.04	14.31	2.18824	3.89938e-21	5.31315e-20	AKT2
ENSG00000198715	172.49	36.38	2.10256	3.91029e-21	5.32139e-20	GLMP
ENSG00000153975	6.46	28.94	-2.30453	4.05474e-21	5.51113e-20	ZUFSP
ENSG00000160193	21.82	2.49	2.984	4.16187e-21	5.64973e-20	WDR4
ENSG00000141552	144.02	27.89	2.22538	4.27342e-21	5.79398e-20	ANAPC11
ENSG00000186529	25.19	3.84	2.56972	4.32269e-21	5.85353e-20	CYP4F3
ENSG00000166123	73.68	14.47	2.20539	4.33857e-21	5.86778e-20	GPT2
ENSG00000167114	37.37	6.81	2.31355	4.62566e-21	6.24835e-20	SLC27A4
ENSG00000167515	43.31	6.54	2.58197	4.6646e-21	6.29318e-20	TRAPPC2L
ENSG00000189339	18.73	1.87	3.17791	4.85562e-21	6.54284e-20	SLC35E2B
ENSG00000073536	23.54	3.34	2.67467	4.86398e-21	6.54606e-20	NLE1
ENSG00000138074	25.41	4.07	2.49797	4.8927e-21	6.57663e-20	SLC5A6
ENSG00000162062	14.69	1.26	3.39545	4.90232e-21	6.58148e-20	C16orf59
ENSG00000140995	36.54	6.29	2.39531	5.25602e-21	7.0477e-20	DEF8
ENSG00000154589	29.27	125.94	-2.24692	5.38916e-21	7.21739e-20	LY96
ENSG00000126215	21.77	2.21	3.15021	5.4346e-21	7.26936e-20	XRCC3
ENSG00000221968	14.37	1.17	3.46541	5.52485e-21	7.38107e-20	FADS3
ENSG00000136826	40.02	6.83	2.40801	5.53334e-21	7.3834e-20	KLF4
ENSG00000162298	31.26	5.3	2.41655	5.54975e-21	7.3963e-20	SYVN1
ENSG00000249115	9.45	0.84	3.34731	5.76951e-21	7.67983e-20	HAUS5
ENSG00000102007	543.47	117.4	2.06792	6.01325e-21	7.99456e-20	PLP2
ENSG00000185090	14.52	1.25	3.39134	6.02562e-21	8.00129e-20	MANEAL
ENSG00000162063	23.83	4.11	2.3921	6.1136e-21	8.1083e-20	CCNF
ENSG00000090776	105.83	20.77	2.2062	6.1479e-21	8.14392e-20	EFNB1
ENSG00000204237	41.82	4.86	2.95881	6.1556e-21	8.14427e-20	OXLD1
ENSG00000104783	15.21	1.41	3.28396	6.21215e-21	8.20918e-20	KCNN4
ENSG00000135686	9.11	0.62	3.73095	6.27648e-21	8.2842e-20	KLHL36
ENSG00000148840	15.72	2.9	2.29379	6.37629e-21	8.40581e-20	PPRC1
ENSG00000167792	102.48	21.01	2.14326	6.55554e-21	8.62783e-20	NDUFV1
ENSG00000177409	1.42	7.06	-2.44938	6.56046e-21	8.62783e-20	SAMD9L
ENSG00000116337	14.59	2.25	2.55451	6.70141e-21	8.80263e-20	AMPD2
ENSG00000237651	8.28	41.79	-2.47676	6.78545e-21	8.90235e-20	C2orf74
ENSG00000198604	16.65	61.38	-2.02447	6.9346e-21	9.08714e-20	BAZ1A
ENSG00000110696	198.67	724.07	-2.00835	6.95229e-21	9.09945e-20	C11orf58
ENSG00000121281	20.58	3.72	2.32544	7.25415e-21	9.48319e-20	ADCY7
ENSG00000180957	57.27	216.65	-2.06195	7.32609e-21	9.56583e-20	PITPNB
ENSG00000154059	26.3	103.54	-2.11915	7.41619e-21	9.67195e-20	IMPACT
ENSG00000176248	24.71	4.3	2.37838	7.74999e-21	1.00953e-19	ANAPC2
ENSG00000131981	87.47	324.91	-2.03569	7.87469e-21	1.02455e-19	LGALS3
ENSG00000163584	33.09	137.92	-2.20129	8.22723e-21	1.06915e-19	RPL22L1
ENSG00000103066	10.77	0.68	3.8372	8.83649e-21	1.14696e-19	PLA2G15
ENSG00000172270	383.94	85.62	2.02216	8.99547e-21	1.16622e-19	BSG
ENSG00000108591	54.3	9.61	2.35448	9.024e-21	1.16853e-19	DRG2
ENSG00000152952	46.47	169.03	-2.00562	9.49516e-21	1.22809e-19	PLOD2
ENSG00000032219	3.77	16.02	-2.22951	9.67969e-21	1.25048e-19	ARID4A
ENSG00000100403	21.18	3.74	2.3593	9.74705e-21	1.2577e-19	ZC3H7B
ENSG00000173020	50.78	10.13	2.18263	1.07686e-20	1.38754e-19	GRK2
ENSG00000101049	57.57	10.84	2.26514	1.07786e-20	1.38754e-19	SGK2
ENSG00000146007	94.57	353.4	-2.04437	1.09559e-20	1.4077e-19	ZMAT2
ENSG00000119335	408.29	1461.62	-1.98254	1.09609e-20	1.4077e-19	SET
ENSG00000151366	47.43	192.74	-2.16485	1.1265e-20	1.44506e-19	NDUFC2
ENSG00000196230	1478.73	338.59	1.98406	1.1289e-20	1.44645e-19	TUBB
ENSG00000130309	107.65	22.92	2.08866	1.19909e-20	1.53458e-19	COLGALT1
ENSG00000133142	58.85	218.46	-2.03474	1.24895e-20	1.59652e-19	TCEAL4
ENSG00000107581	89.24	318.96	-1.98018	1.26113e-20	1.61022e-19	EIF3A
ENSG00000138430	109.52	395.26	-1.99421	1.26977e-20	1.61936e-19	OLA1
ENSG00000173465	30.95	3.45	3.0196	1.30753e-20	1.66558e-19	SSSCA1
ENSG00000111412	53	7.23	2.72832	1.33193e-20	1.69469e-19	C12orf49
ENSG00000033011	40.61	7.07	2.37843	1.34981e-20	1.71545e-19	ALG1
ENSG00000166949	85.67	17.63	2.13778	1.36144e-20	1.72822e-19	SMAD3
ENSG00000169733	33.86	4.71	2.70092	1.37525e-20	1.74373e-19	RFNG
ENSG00000085872	19.52	3.32	2.41064	1.38052e-20	1.7473e-19	CHERP
ENSG00000168000	28.08	4.28	2.56857	1.38125e-20	1.7473e-19	BSCL2
ENSG00000130299	13.27	1.42	3.07985	1.3946e-20	1.76215e-19	GTPBP3
ENSG00000144824	0.41	3.24	-3.11666	1.42241e-20	1.79522e-19	PHLDB2
ENSG00000130787	32.23	6.37	2.19522	1.43471e-20	1.80866e-19	HIP1R
ENSG00000048649	8.74	33.22	-2.06897	1.445e-20	1.81954e-19	RSF1
ENSG00000167994	16.11	1.64	3.14526	1.47384e-20	1.85372e-19	RAB3IL1
ENSG00000177576	20.21	110.06	-2.58518	1.47883e-20	1.85786e-19	C18orf32
ENSG00000155957	8.32	39.78	-2.39777	1.50105e-20	1.88361e-19	TMBIM4
ENSG00000168159	107.16	20.06	2.2739	1.53171e-20	1.9199e-19	RNF187
ENSG00000063176	9.01	0.81	3.3232	1.57814e-20	1.97583e-19	SPHK2
ENSG00000101346	63.22	11.84	2.27314	1.61879e-20	2.02442e-19	POFUT1
ENSG00000177830	63.29	12.17	2.23549	1.71842e-20	2.14656e-19	CHID1
ENSG00000168792	22.85	3.09	2.74288	1.72978e-20	2.15829e-19	ABHD15
ENSG00000113312	71.04	260.58	-2.0175	1.7507e-20	2.18191e-19	TTC1
ENSG00000196611	15.36	61.12	-2.13429	1.85292e-20	2.30668e-19	MMP1
ENSG00000081307	26.81	102.55	-2.07761	1.92175e-20	2.38964e-19	UBA5
ENSG00000205220	21.69	1.76	3.47193	2.08488e-20	2.58955e-19	PSMB10
ENSG00000044459	0.8	4.81	-2.71965	2.15767e-20	2.67693e-19	CNTLN
ENSG00000204628	605.24	139.27	1.97697	2.16764e-20	2.68625e-19	RACK1
ENSG00000068912	39.5	145.78	-2.0265	2.18472e-20	2.70437e-19	ERLEC1
ENSG00000136271	90	19.04	2.09791	2.19074e-20	2.70876e-19	DDX56
ENSG00000159720	77.61	15.82	2.15116	2.22528e-20	2.74836e-19	ATP6V0D1
ENSG00000204394	46.82	9.99	2.08627	2.28407e-20	2.81779e-19	VARS
ENSG00000156256	18.23	68	-2.04202	2.47588e-20	3.05099e-19	USP16
ENSG00000214087	91.24	15.98	2.36979	2.60843e-20	3.21072e-19	ARL16
ENSG00000115355	11.69	42.59	-2.00823	2.64011e-20	3.24606e-19	CCDC88A
ENSG00000146826	30.24	5.27	2.37701	2.65215e-20	3.25721e-19	C7orf43
ENSG00000023445	10.11	40.44	-2.14147	2.72768e-20	3.34622e-19	BIRC3
ENSG00000174851	58.36	10.34	2.35341	2.73184e-20	3.34757e-19	YIF1A
ENSG00000172354	480.21	109.48	1.99032	2.87041e-20	3.51344e-19	GNB2
ENSG00000133112	649.6	2286.89	-1.95839	2.95671e-20	3.61504e-19	TPT1
ENSG00000069275	216.48	768.54	-1.9705	3.00929e-20	3.67523e-19	NUCKS1
ENSG00000150527	21.64	77.46	-1.98239	3.0249e-20	3.69017e-19	CTAGE5
ENSG00000165233	21.86	2.09	3.2402	3.05178e-20	3.71883e-19	CARD19
ENSG00000119878	65.9	261.63	-2.13122	3.15058e-20	3.83496e-19	CRIPT
ENSG00000090316	41.88	7.71	2.29868	3.20402e-20	3.89567e-19	MAEA
ENSG00000172780	21.78	1.44	3.7651	3.35794e-20	4.07829e-19	RAB43
ENSG00000163348	80.57	16.11	2.17938	3.39416e-20	4.11772e-19	PYGO2
ENSG00000114455	8.81	37.66	-2.23798	3.45215e-20	4.18344e-19	HHLA2
ENSG00000165929	7.43	32.28	-2.26068	3.45633e-20	4.18387e-19	TC2N
ENSG00000173327	54.63	11.48	2.10787	3.51313e-20	4.24794e-19	MAP3K11
ENSG00000129255	100.9	20.18	2.17854	3.56366e-20	4.30429e-19	MPDU1
ENSG00000176087	63.46	12.29	2.2254	3.60618e-20	4.35085e-19	SLC35A4
ENSG00000119669	11.53	1.43	2.86252	3.6718e-20	4.42515e-19	IRF2BPL
ENSG00000147687	39.53	146.33	-2.03059	3.68854e-20	4.44044e-19	TATDN1
ENSG00000130731	40.65	6.17	2.57655	3.8603e-20	4.64211e-19	METTL26
ENSG00000187778	93.32	19.71	2.09998	3.86731e-20	4.64366e-19	MCRS1
ENSG00000116604	31.36	5.44	2.38317	3.87007e-20	4.64366e-19	MEF2D
ENSG00000104886	28.6	3.91	2.72655	3.92063e-20	4.69918e-19	PLEKHJ1
ENSG00000117174	18.88	72.56	-2.08442	4.03769e-20	4.83419e-19	ZNHIT6
ENSG00000160796	3.12	0.37	2.91865	4.04434e-20	4.83687e-19	NBEAL2
ENSG00000105185	97.98	360.29	-2.02109	4.05825e-20	4.84822e-19	PDCD5
ENSG00000107521	19.47	3.09	2.5099	4.08035e-20	4.8693e-19	HPS1
ENSG00000174720	15.27	58.14	-2.07067	4.19646e-20	5.00242e-19	LARP7
ENSG00000126777	64.75	227.11	-1.95312	4.33334e-20	5.15997e-19	KTN1
ENSG00000005007	39.14	8.22	2.10879	4.43665e-20	5.27726e-19	UPF1
ENSG00000125798	22.89	3.2	2.69264	4.52625e-20	5.37799e-19	FOXA2
ENSG00000116260	46.21	9.39	2.1556	4.60938e-20	5.47082e-19	QSOX1
ENSG00000123219	17.62	70.9	-2.15042	5.17163e-20	6.13152e-19	CENPK
ENSG00000188739	36.19	132.34	-2.01317	5.39034e-20	6.38391e-19	RBM34
ENSG00000112297	2.45	9.94	-2.16097	5.43551e-20	6.43046e-19	CRYBG1
ENSG00000198786	1165.17	4040.12	-1.9365	5.72075e-20	6.7606e-19	MT-ND5
ENSG00000027847	26.54	3.3	2.85974	5.77422e-20	6.81644e-19	B4GALT7
ENSG00000147419	12.36	57.21	-2.35192	6.14919e-20	7.25128e-19	CCDC25
ENSG00000173456	52.99	10.01	2.26089	6.22376e-20	7.33132e-19	RNF26
ENSG00000108604	54.33	10.91	2.17253	6.39001e-20	7.51907e-19	SMARCD2
ENSG00000185813	107.03	22.65	2.09742	6.41298e-20	7.538e-19	PCYT2
ENSG00000059769	9.94	42.22	-2.22773	6.56911e-20	7.71325e-19	DNAJC25
ENSG00000162664	15.6	59.03	-2.06167	7.10175e-20	8.32973e-19	ZNF326
ENSG00000162368	117.59	416.73	-1.96789	7.16802e-20	8.39847e-19	CMPK1
ENSG00000183513	51.38	212.21	-2.1881	7.43149e-20	8.69786e-19	COA5
ENSG00000077312	124.81	25.7	2.13682	7.49088e-20	8.75801e-19	SNRPA
ENSG00000079313	16.04	2.94	2.30405	7.68121e-20	8.97097e-19	REXO1
ENSG00000141446	7.98	31.06	-2.10229	7.94587e-20	9.27019e-19	ESCO1
ENSG00000145734	5.11	18.8	-2.02154	8.02203e-20	9.34908e-19	BDP1
ENSG00000151176	30.49	5.42	2.3476	8.03921e-20	9.35914e-19	PLBD2
ENSG00000101194	40.86	7.43	2.31506	8.69815e-20	1.01155e-18	SLC17A9
ENSG00000246705	224.32	44.8	2.18081	8.79356e-20	1.02156e-18	H2AFJ
ENSG00000114383	53.63	5.35	3.17816	8.89942e-20	1.03277e-18	TUSC2
ENSG00000105821	52.15	183.16	-1.95487	8.99714e-20	1.043e-18	DNAJC2
ENSG00000156990	53.22	10.16	2.24533	9.0356e-20	1.04635e-18	RPUSD3
ENSG00000104856	14.39	1.75	2.89295	9.20439e-20	1.06477e-18	RELB
ENSG00000138867	51.02	8.7	2.40837	9.26177e-20	1.07028e-18	GUCD1
ENSG00000198792	31.49	5.09	2.48405	9.69842e-20	1.11956e-18	TMEM184B
ENSG00000158292	9.72	0.81	3.43092	9.72341e-20	1.12126e-18	GPR153
ENSG00000146757	6.08	25.95	-2.23446	9.79358e-20	1.12817e-18	ZNF92
ENSG00000197256	12.44	1.8	2.64367	1.00652e-19	1.15824e-18	KANK2
ENSG00000142856	22.45	90.37	-2.15092	1.04107e-19	1.19674e-18	ITGB3BP
ENSG00000160917	91.85	18.82	2.14408	1.05779e-19	1.21469e-18	CPSF4
ENSG00000141753	99.3	19.45	2.20852	1.07519e-19	1.23337e-18	IGFBP4
ENSG00000119431	90.06	17.12	2.25198	1.08448e-19	1.24273e-18	HDHD3
ENSG00000145012	29.94	5.45	2.31512	1.0868e-19	1.24408e-18	LPP
ENSG00000168116	3.33	15.12	-2.32628	1.09481e-19	1.25195e-18	KIAA1586
ENSG00000125656	47.51	7.55	2.50952	1.13859e-19	1.30065e-18	CLPP
ENSG00000023287	26.16	91.07	-1.94208	1.14903e-19	1.31121e-18	RB1CC1
ENSG00000102241	118	407.2	-1.92957	1.15736e-19	1.31934e-18	HTATSF1
ENSG00000141699	24.45	3.73	2.56836	1.16226e-19	1.32355e-18	RETREG3
ENSG00000095739	150.25	31.59	2.10691	1.1752e-19	1.3369e-18	BAMBI
ENSG00000103034	30.1	5.33	2.35359	1.19345e-19	1.35625e-18	NDRG4
ENSG00000123609	31.44	117.53	-2.0446	1.21349e-19	1.3776e-18	NMI
ENSG00000167113	37.6	5.89	2.53047	1.24698e-19	1.41415e-18	COQ4
ENSG00000040531	39.83	7.14	2.33511	1.30028e-19	1.47307e-18	CTNS
ENSG00000154305	18.32	63.81	-1.94281	1.35624e-19	1.53469e-18	MIA3
ENSG00000008283	13.88	1.12	3.47464	1.35748e-19	1.53469e-18	CYB561
ENSG00000090975	12.1	2.18	2.33075	1.4576e-19	1.64618e-18	PITPNM2
ENSG00000125503	26.01	4.9	2.26538	1.46127e-19	1.64863e-18	PPP1R12C
ENSG00000083520	8.16	30.94	-2.06493	1.47859e-19	1.66604e-18	DIS3
ENSG00000174669	20.04	2.67	2.76367	1.47974e-19	1.66604e-18	SLC29A2
ENSG00000135631	11.37	1.92	2.41932	1.48486e-19	1.67009e-18	RAB11FIP5
ENSG00000115694	49.41	9.63	2.21515	1.50113e-19	1.68665e-18	STK25
ENSG00000120694	60.31	208.19	-1.93011	1.53028e-19	1.71765e-18	HSPH1
ENSG00000275395	7.6	1.56	2.13717	1.53398e-19	1.72003e-18	FCGBP
ENSG00000136444	26.17	3.96	2.58084	1.5461e-19	1.73026e-18	RSAD1
ENSG00000213639	62.41	220.64	-1.96428	1.54626e-19	1.73026e-18	PPP1CB
ENSG00000187790	1.79	7.51	-2.20969	1.55792e-19	1.74153e-18	FANCM
ENSG00000140988	2375.92	569.51	1.91804	1.56138e-19	1.74362e-18	RPS2
ENSG00000101224	169.79	38.96	1.98105	1.67832e-19	1.8723e-18	CDC25B
ENSG00000103222	72.95	16.96	1.96205	1.69001e-19	1.88343e-18	ABCC1
ENSG00000100445	46.78	8.06	2.39208	1.69369e-19	1.88561e-18	SDR39U1
ENSG00000135956	39.28	5.27	2.75193	1.69952e-19	1.89017e-18	TMEM127
ENSG00000158716	70.29	10.14	2.64843	1.74269e-19	1.93623e-18	DUSP23
ENSG00000115816	32.47	112.69	-1.93768	1.76711e-19	1.95974e-18	CEBPZ
ENSG00000126698	150.27	520.04	-1.93366	1.76743e-19	1.95974e-18	DNAJC8
ENSG00000141965	12.47	1.53	2.87666	1.78406e-19	1.97617e-18	FEM1A
ENSG00000125875	34.02	5.57	2.46742	1.80217e-19	1.99422e-18	TBC1D20
ENSG00000107833	68.39	10.68	2.53449	1.80666e-19	1.99717e-18	NPM3
ENSG00000153815	28.36	5.52	2.21878	1.85536e-19	2.04894e-18	CMIP
ENSG00000120129	15.86	1.35	3.40763	1.89254e-19	2.08587e-18	DUSP1
ENSG00000105245	19.46	3	2.55458	1.89451e-19	2.08587e-18	NUMBL
ENSG00000188343	5.53	25.15	-2.32561	1.89451e-19	2.08587e-18	FAM92A
ENSG00000242028	95.06	346.23	-2.00724	1.90981e-19	2.1006e-18	HYPK
ENSG00000122257	13.99	49.21	-1.95729	1.92223e-19	2.11214e-18	RBBP6
ENSG00000105176	53.24	184.84	-1.93817	1.92461e-19	2.11263e-18	URI1
ENSG00000104823	99.89	21.12	2.09871	1.94587e-19	2.13384e-18	ECH1
ENSG00000174502	7.61	0.77	3.15406	1.95758e-19	2.14453e-18	SLC26A9
ENSG00000171206	31.46	5.66	2.33117	1.97964e-19	2.16653e-18	TRIM8
ENSG00000142089	270.86	57.8	2.08537	1.9824e-19	2.16738e-18	IFITM3
ENSG00000160446	20.48	2.2	3.06994	2.04615e-19	2.23486e-18	ZDHHC12
ENSG00000110104	87.12	17.95	2.13561	2.05618e-19	2.24357e-18	CCDC86
ENSG00000165458	39.83	8.74	2.04438	2.10084e-19	2.29002e-18	INPPL1
ENSG00000076928	22.43	4.56	2.15533	2.13459e-19	2.32449e-18	ARHGEF1
ENSG00000196924	387.15	93.46	1.90774	2.20264e-19	2.39621e-18	FLNA
ENSG00000125995	128.66	19.3	2.59189	2.36925e-19	2.57491e-18	ROMO1
ENSG00000166503	2.48	19.09	-3.07755	2.39877e-19	2.60441e-18	HDGFL3
ENSG00000111325	23.22	3.24	2.69802	2.49769e-19	2.70912e-18	OGFOD2
ENSG00000162607	34.24	118.71	-1.9362	2.61534e-19	2.83393e-18	USP1
ENSG00000070476	10.93	1.5	2.7148	2.63793e-19	2.85559e-18	ZXDC
ENSG00000111615	38.17	136.81	-1.98392	2.84527e-19	3.077e-18	KRR1
ENSG00000125843	33.47	3.42	3.14185	2.90882e-19	3.14261e-18	AP5S1
ENSG00000106031	3.08	17.44	-2.64137	2.97133e-19	3.20699e-18	HOXA13
ENSG00000105298	10.38	1.25	2.90993	2.99449e-19	3.2288e-18	CACTIN
ENSG00000165506	8.18	31.12	-2.06981	3.00152e-19	3.2332e-18	DNAAF2
ENSG00000214160	65.02	13.53	2.12191	3.02609e-19	3.25647e-18	ALG3
ENSG00000169188	63.19	13.21	2.11466	3.06892e-19	3.29931e-18	APEX2
ENSG00000188612	1237.99	4191.45	-1.90207	3.14236e-19	3.37495e-18	SUMO2
ENSG00000104907	19.04	3.14	2.45364	3.22008e-19	3.45504e-18	TRMT1
ENSG00000071889	55.15	9.95	2.32676	3.24482e-19	3.47818e-18	FAM3A
ENSG00000031691	14.72	60.58	-2.18295	3.27121e-19	3.50304e-18	CENPQ
ENSG00000075399	8.73	0.72	3.44521	3.40935e-19	3.64741e-18	VPS9D1
ENSG00000118412	4.37	16.21	-2.03523	3.50111e-19	3.7394e-18	CASP8AP2
ENSG00000120688	4.09	20.93	-2.49734	3.50217e-19	3.7394e-18	WBP4
ENSG00000124422	122.67	28.25	1.97585	3.5463e-19	3.78283e-18	USP22
ENSG00000100263	18.04	2.14	2.92653	3.60173e-19	3.83823e-18	RHBDD3
ENSG00000067533	28.85	107.59	-2.0412	3.61789e-19	3.8517e-18	RRP15
ENSG00000065613	31.17	106.55	-1.91585	3.7522e-19	3.99081e-18	SLK
ENSG00000141959	42.65	9.01	2.10043	3.82775e-19	4.06722e-18	PFKL
ENSG00000143933	586.9	1977.94	-1.89543	3.84293e-19	4.07939e-18	CALM2
ENSG00000111832	22.63	88.24	-2.10521	3.89728e-19	4.13308e-18	RWDD1
ENSG00000083937	122.46	420.65	-1.92287	3.93116e-19	4.16498e-18	CHMP2B
ENSG00000087266	9.17	0.86	3.26212	4.02711e-19	4.26251e-18	SH3BP2
ENSG00000113522	8.91	32.06	-1.9898	4.04486e-19	4.27716e-18	RAD50
ENSG00000151575	1.65	11.21	-2.90388	4.09705e-19	4.32817e-18	TEX9
ENSG00000142227	176.73	37.27	2.10248	4.22959e-19	4.46389e-18	EMP3
ENSG00000123838	17.66	64.03	-2.0007	4.31334e-19	4.5479e-18	C4BPA
ENSG00000134590	131.57	22.88	2.37969	4.33327e-19	4.56452e-18	RTL8C
ENSG00000129038	11.67	1.38	2.937	4.35079e-19	4.57857e-18	LOXL1
ENSG00000169660	10.6	1.37	2.80305	4.64218e-19	4.88053e-18	HEXDC
ENSG00000141524	23.94	4.55	2.25078	4.6527e-19	4.88689e-18	TMC6
ENSG00000144848	67.96	236.24	-1.9399	4.77133e-19	5.0067e-18	ATG3
ENSG00000170144	341.84	1147.85	-1.89018	4.90867e-19	5.14588e-18	HNRNPA3
ENSG00000101986	34.8	7.16	2.1381	5.0162e-19	5.2499e-18	ABCD1
ENSG00000196576	47.97	11.18	1.95912	5.01747e-19	5.2499e-18	PLXNB2
ENSG00000135698	57.11	208.05	-2.00739	5.03222e-19	5.2603e-18	MPHOSPH6
ENSG00000155330	9.77	45.18	-2.35051	5.06109e-19	5.28544e-18	C16orf87
ENSG00000123636	2.28	8.96	-2.11537	5.25776e-19	5.4856e-18	BAZ2B
ENSG00000127914	2.94	10.53	-1.9841	5.56481e-19	5.80043e-18	AKAP9
ENSG00000116016	50.59	11.14	2.03962	5.75556e-19	5.99355e-18	EPAS1
ENSG00000157617	14.06	2.02	2.653	5.80124e-19	6.03538e-18	C2CD2
ENSG00000105325	20.76	3.07	2.61431	5.93623e-19	6.16996e-18	FZR1
ENSG00000145916	19.25	2.58	2.75448	6.05649e-19	6.28899e-18	RMND5B
ENSG00000115657	21.05	3.91	2.28632	6.06464e-19	6.29149e-18	ABCB6
ENSG00000139679	2.98	17.57	-2.70034	6.26883e-19	6.49716e-18	LPAR6
ENSG00000176973	36.48	4.15	2.98817	6.39892e-19	6.62572e-18	FAM89B
ENSG00000136938	501.43	1673.96	-1.88178	6.93535e-19	7.17439e-18	ANP32B
ENSG00000129071	30.02	104.57	-1.9431	7.25418e-19	7.49713e-18	MBD4
ENSG00000233927	159.67	24.8	2.54225	7.39446e-19	7.63491e-18	RPS28
ENSG00000162714	11.75	1.4	2.91844	7.50871e-19	7.74556e-18	ZNF496
ENSG00000089685	251.19	56.94	1.99833	7.63328e-19	7.86666e-18	BIRC5
ENSG00000115841	2.9	13.13	-2.31983	7.80467e-19	8.03254e-18	RMDN2
ENSG00000012504	15.79	57.64	-2.01048	7.80891e-19	8.03254e-18	NR1H4
ENSG00000147601	30.38	107.51	-1.9658	7.96141e-19	8.18173e-18	TERF1
ENSG00000174996	38.7	8.15	2.10348	8.21092e-19	8.43023e-18	KLC2
ENSG00000161016	2485.9	612.8	1.87761	8.43419e-19	8.65136e-18	RPL8
ENSG00000147403	2032.1	501.27	1.87664	8.7321e-19	8.94857e-18	RPL10
ENSG00000130829	19.61	2.38	2.89776	8.74731e-19	8.95578e-18	DUSP9
ENSG00000168724	15.97	57.89	-2.00044	8.77165e-19	8.97231e-18	DNAJC21
ENSG00000215305	14.47	2.36	2.47349	8.9108e-19	9.10614e-18	VPS16
ENSG00000187514	892.56	2958.39	-1.87142	9.00052e-19	9.18925e-18	PTMA
ENSG00000101076	12.54	1.46	2.95976	9.1325e-19	9.31532e-18	HNF4A
ENSG00000156853	11.49	1.06	3.28241	9.25301e-19	9.42946e-18	ZNF689
ENSG00000204160	38.64	6.92	2.33691	9.36096e-19	9.5306e-18	ZDHHC18
ENSG00000265817	0.98	5.73	-2.69048	9.49762e-19	9.66077e-18	FSBP
ENSG00000130560	53.1	10.51	2.19284	9.59483e-19	9.75059e-18	UBAC1
ENSG00000196154	6582.24	1627.35	1.87339	9.83573e-19	9.98614e-18	S100A4
ENSG00000133739	0.76	4.9	-2.82566	1.01933e-18	1.03396e-17	LRRCC1
ENSG00000164877	8.38	1.04	2.8571	1.02635e-18	1.04012e-17	MICALL2
ENSG00000125170	36	6.15	2.4063	1.04947e-18	1.06256e-17	DOK4
ENSG00000183856	46.51	10.89	1.9521	1.0899e-18	1.10183e-17	IQGAP3
ENSG00000121716	39.45	6.86	2.37888	1.09027e-18	1.10183e-17	PILRB
ENSG00000184887	33.31	6.11	2.30193	1.12087e-18	1.13171e-17	BTBD6
ENSG00000083838	10.65	0.76	3.6554	1.13096e-18	1.14067e-17	ZNF446
ENSG00000167657	32.16	5.78	2.3316	1.13182e-18	1.14067e-17	DAPK3
ENSG00000136699	45.7	10.17	2.02466	1.18295e-18	1.19111e-17	SMPD4
ENSG00000198925	30.78	6.38	2.12618	1.21436e-18	1.22161e-17	ATG9A
ENSG00000084774	28.72	6.67	1.96418	1.25165e-18	1.25797e-17	CAD
ENSG00000131016	7.33	25.74	-1.95362	1.28467e-18	1.28997e-17	AKAP12
ENSG00000130244	13.17	1.08	3.46191	1.29776e-18	1.30192e-17	FAM98C
ENSG00000198087	50.98	171.12	-1.88946	1.31172e-18	1.3142e-17	CD2AP
ENSG00000153774	24.07	87.74	-2.00829	1.3124e-18	1.3142e-17	CFDP1
ENSG00000068438	92.16	19.65	2.08683	1.31864e-18	1.31924e-17	FTSJ1
ENSG00000139726	194.06	648.81	-1.88381	1.33573e-18	1.33512e-17	DENR
ENSG00000164609	16.31	58.46	-1.98396	1.42134e-18	1.4194e-17	SLU7
ENSG00000213949	5.98	22.12	-2.02863	1.42916e-18	1.4259e-17	ITGA1
ENSG00000131446	53.74	11.02	2.14222	1.48522e-18	1.48049e-17	MGAT1
ENSG00000100258	19.17	3.36	2.36891	1.49596e-18	1.48984e-17	LMF2
ENSG00000105388	30.25	6.01	2.18785	1.49829e-18	1.4908e-17	CEACAM5
ENSG00000162066	11.74	1.38	2.94066	1.59214e-18	1.58275e-17	AMDHD2
ENSG00000221823	15.37	65.03	-2.22247	1.62937e-18	1.61829e-17	PPP3R1
ENSG00000109536	16	61.19	-2.07714	1.69073e-18	1.67771e-17	FRG1
ENSG00000116857	61.48	10.61	2.39038	1.70213e-18	1.6875e-17	TMEM9
ENSG00000005471	1.98	8.6	-2.26189	1.72271e-18	1.70635e-17	ABCB4
ENSG00000168487	17.03	3.32	2.21544	1.73319e-18	1.714e-17	BMP1
ENSG00000152049	29.6	3.27	3.03112	1.73356e-18	1.714e-17	KCNE4
ENSG00000149091	23.13	5	2.06645	1.79443e-18	1.77258e-17	DGKZ
ENSG00000189077	28.32	4.83	2.4073	1.80039e-18	1.77687e-17	TMEM120A
ENSG00000167394	14.86	2.19	2.6162	1.83493e-18	1.80933e-17	ZNF668
ENSG00000169047	15.86	3.12	2.20146	1.8549e-18	1.82737e-17	IRS1
ENSG00000161999	54.17	9.98	2.29619	1.88098e-18	1.85041e-17	JMJD8
ENSG00000160570	38.65	6.61	2.40361	1.88166e-18	1.85041e-17	DEDD2
ENSG00000196504	50.36	166.7	-1.86945	1.89198e-18	1.85889e-17	PRPF40A
ENSG00000125970	278.43	66.35	1.92638	1.96279e-18	1.92673e-17	RALY
ENSG00000177030	33.77	6.79	2.17101	2.04047e-18	2.00098e-17	DEAF1
ENSG00000156521	21.07	3.49	2.44849	2.04208e-18	2.00098e-17	TYSND1
ENSG00000051009	9.26	1.4	2.57936	2.04572e-18	2.00276e-17	FAM160A2
ENSG00000011478	28.25	4.48	2.51215	2.08217e-18	2.03663e-17	QPCTL
ENSG00000083535	2.58	11.87	-2.34297	2.12051e-18	2.07227e-17	PIBF1
ENSG00000016391	12.42	1.54	2.8684	2.13756e-18	2.08708e-17	CHDH
ENSG00000122435	5.08	22.24	-2.27117	2.16198e-18	2.10903e-17	TRMT13
ENSG00000205250	57.01	11.97	2.10846	2.20124e-18	2.14543e-17	E2F4
ENSG00000113504	83.9	20.12	1.91702	2.22381e-18	2.1655e-17	SLC12A7
ENSG00000127580	11.03	1.69	2.55734	2.26436e-18	2.20302e-17	WDR24
ENSG00000067829	90.45	20.34	2.01009	2.26926e-18	2.20583e-17	IDH3G
ENSG00000197170	110.18	363.32	-1.86395	2.28836e-18	2.22243e-17	PSMD12
ENSG00000072071	7.19	1.14	2.50961	2.37118e-18	2.30083e-17	ADGRL1
ENSG00000077942	28.07	6.04	2.07225	2.42011e-18	2.34622e-17	FBLN1
ENSG00000116396	8.79	0.94	3.07497	2.62723e-18	2.54252e-17	KCNC4
ENSG00000186687	11.12	60.32	-2.57843	2.62723e-18	2.54252e-17	LYRM7
ENSG00000071655	52.86	10.1	2.24424	2.64189e-18	2.55445e-17	MBD3
ENSG00000100105	11.76	1.71	2.63768	2.73947e-18	2.64646e-17	PATZ1
ENSG00000111726	92.67	305.74	-1.86463	2.76893e-18	2.67256e-17	CMAS
ENSG00000175505	26.38	2.7	3.13759	2.77622e-18	2.67724e-17	CLCF1
ENSG00000164916	10.44	1.35	2.80785	2.78276e-18	2.6812e-17	FOXK1
ENSG00000103145	35.36	3.19	3.32051	2.81737e-18	2.71215e-17	HCFC1R1
ENSG00000173898	6.66	1.26	2.25766	2.93618e-18	2.82404e-17	SPTBN2
ENSG00000136205	35.9	8.39	1.95451	2.96815e-18	2.85229e-17	TNS3
ENSG00000140307	205.39	690.57	-1.89195	3.04775e-18	2.92621e-17	GTF2A2
ENSG00000103174	16.76	2.48	2.61198	3.05969e-18	2.93511e-17	NAGPA
ENSG00000127663	8.67	1.39	2.49942	3.07629e-18	2.94587e-17	KDM4B
ENSG00000130511	20.32	3.25	2.49942	3.07629e-18	2.94587e-17	SSBP4
ENSG00000167232	2.73	11.08	-2.16135	3.08501e-18	2.95164e-17	ZNF91
ENSG00000169718	121.88	29.26	1.91592	3.0889e-18	2.95278e-17	DUS1L
ENSG00000188566	10.67	1.19	3.0143	3.14804e-18	3.00669e-17	NDOR1
ENSG00000165283	196.8	46.97	1.92406	3.24582e-18	3.09738e-17	STOML2
ENSG00000205189	7.27	26.61	-2.01484	3.30668e-18	3.15271e-17	ZBTB10
ENSG00000108344	164	39.6	1.90719	3.39603e-18	3.23509e-17	PSMD3
ENSG00000144791	19.1	3.37	2.35827	3.51225e-18	3.34289e-17	LIMD1
ENSG00000169220	13.85	1.81	2.78882	3.66025e-18	3.48073e-17	RGS14
ENSG00000141564	19.02	4.1	2.07076	3.67021e-18	3.48717e-17	RPTOR
ENSG00000158828	32.97	6.54	2.18918	3.72231e-18	3.53362e-17	PINK1
ENSG00000106348	107.83	25.61	1.93111	3.76425e-18	3.57034e-17	IMPDH1
ENSG00000105404	52.58	8.02	2.56879	3.86306e-18	3.66089e-17	RABAC1
ENSG00000131165	86.55	17.79	2.13875	3.96169e-18	3.7511e-17	CHMP1A
ENSG00000188229	476.68	119.27	1.85604	3.97989e-18	3.76508e-17	TUBB4B
ENSG00000121552	5.24	39.11	-3.03563	4.00107e-18	3.78186e-17	CSTA
ENSG00000110108	124.7	27.22	2.05239	4.11705e-18	3.88813e-17	TMEM109
ENSG00000153147	45.14	147.42	-1.85014	4.19604e-18	3.95931e-17	SMARCA5
ENSG00000135974	23.21	86.86	-2.04567	4.24338e-18	4.00053e-17	C2orf49
ENSG00000142634	113.44	24.95	2.04161	4.49596e-18	4.23502e-17	EFHD2
ENSG00000127922	117.73	384.7	-1.85081	4.59324e-18	4.32293e-17	SEM1
ENSG00000103202	65.47	13.1	2.17767	4.60512e-18	4.3304e-17	NME4
ENSG00000105229	17.36	2.53	2.63082	4.66891e-18	4.38661e-17	PIAS4
ENSG00000170946	11.42	50.28	-2.2798	4.73169e-18	4.44179e-17	DNAJC24
ENSG00000149792	144.76	32.08	2.03086	4.85062e-18	4.54953e-17	MRPL49
ENSG00000164902	25.6	89.36	-1.94547	5.08209e-18	4.76255e-17	PHAX
ENSG00000170606	102.45	331.17	-1.83519	5.09369e-18	4.7659e-17	HSPA4
ENSG00000067715	1.57	10.72	-2.90563	5.09436e-18	4.7659e-17	SYT1
ENSG00000197579	17.6	59.16	-1.89131	5.10202e-18	4.769e-17	TOPORS
ENSG00000122971	11.78	1.08	3.30041	5.58519e-18	5.21618e-17	ACADS
ENSG00000175592	68.99	13.75	2.18361	5.59033e-18	5.21653e-17	FOSL1
ENSG00000110697	8.08	1.28	2.5091	5.66559e-18	5.28226e-17	PITPNM1
ENSG00000083635	5.13	21.89	-2.2335	6.04317e-18	5.6295e-17	NUFIP1
ENSG00000172932	13.33	1.86	2.69526	6.05583e-18	5.6365e-17	ANKRD13D
ENSG00000187741	10.26	2.04	2.18537	6.11294e-18	5.68483e-17	FANCA
ENSG00000110921	23.02	3.75	2.47541	6.14952e-18	5.71399e-17	MVK
ENSG00000161526	91.64	298.89	-1.84821	6.21945e-18	5.76971e-17	SAP30BP
ENSG00000137166	11.82	1.69	2.65818	6.22002e-18	5.76971e-17	FOXP4
ENSG00000163319	61.03	215	-1.95903	6.22662e-18	5.77095e-17	MRPS18C
ENSG00000137876	143.76	471.17	-1.8551	6.41841e-18	5.94368e-17	RSL24D1
ENSG00000163714	42.31	137.2	-1.83993	6.61751e-18	6.12288e-17	U2SURP
ENSG00000160783	16.65	1.24	3.59132	6.82463e-18	6.30918e-17	PMF1
ENSG00000163510	11.19	38.82	-1.93622	7.1685e-18	6.6215e-17	CWC22
ENSG00000165244	20.91	2.72	2.79853	7.23192e-18	6.67445e-17	ZNF367
ENSG00000149781	129.22	31.58	1.88995	7.4358e-18	6.85683e-17	FERMT3
ENSG00000134575	21.3	3.34	2.52671	7.47892e-18	6.89079e-17	ACP2
ENSG00000102921	21.31	71.03	-1.87928	7.53878e-18	6.94011e-17	N4BP1
ENSG00000133597	11.08	1.49	2.7464	7.56252e-18	6.95029e-17	ADCK2
ENSG00000112667	28.52	3.85	2.74281	7.56252e-18	6.95029e-17	DNPH1
ENSG00000114859	7.15	0.86	2.91215	7.66231e-18	7.0361e-17	CLCN2
ENSG00000162971	7.1	31.02	-2.26754	7.75717e-18	7.11723e-17	TYW5
ENSG00000166484	10.85	1.61	2.60445	7.82147e-18	7.17023e-17	MAPK7
ENSG00000081692	26.62	4.68	2.36359	7.84958e-18	7.18998e-17	JMJD4
ENSG00000175727	24.39	5.27	2.06609	8.00361e-18	7.32494e-17	MLXIP
ENSG00000050820	50.83	11.99	1.94124	8.01841e-18	7.33236e-17	BCAR1
ENSG00000114779	26.23	3.3	2.84565	8.2093e-18	7.50065e-17	ABHD14B
ENSG00000111671	91.42	20.08	2.04368	8.33191e-18	7.60634e-17	SPSB2
ENSG00000069424	26.24	5.31	2.16063	8.47182e-18	7.72762e-17	KCNAB2
ENSG00000178691	31.13	102.79	-1.86606	8.55892e-18	7.80058e-17	SUZ12
ENSG00000104142	36.04	8.24	1.98601	8.68109e-18	7.90535e-17	VPS18
ENSG00000119048	55.82	192.96	-1.93175	8.69288e-18	7.90951e-17	UBE2B
ENSG00000097021	33.03	6.39	2.22646	8.74258e-18	7.94813e-17	ACOT7
ENSG00000166189	11.52	1.72	2.6014	9.09219e-18	8.25911e-17	HPS6
ENSG00000167291	51.15	11.91	1.96008	9.13608e-18	8.29211e-17	TBC1D16
ENSG00000182544	44.12	9.49	2.07406	9.35656e-18	8.48519e-17	MFSD5
ENSG00000168275	80.34	269.51	-1.88853	9.43392e-18	8.54827e-17	COA6
ENSG00000105397	17.91	3.82	2.0851	9.54085e-18	8.63802e-17	TYK2
ENSG00000171314	456.01	114.21	1.85461	9.67723e-18	8.75426e-17	PGAM1
ENSG00000185347	15.43	2.11	2.72601	9.6968e-18	8.76472e-17	C14orf80
ENSG00000182872	40.4	9.36	1.96664	9.92215e-18	8.96102e-17	RBM10
ENSG00000172086	39.17	134.91	-1.92641	1.00574e-17	9.07568e-17	KRCC1
ENSG00000186185	20.16	4.03	2.17786	1.02194e-17	9.21431e-17	KIF18B
ENSG00000187605	3.5	0.4	2.98007	1.04677e-17	9.43041e-17	TET3
ENSG00000168286	28.38	4.24	2.59833	1.05711e-17	9.51575e-17	THAP11
ENSG00000166140	28.56	5.58	2.21195	1.10663e-17	9.95329e-17	ZFYVE19
ENSG00000165322	17.51	58.65	-1.88665	1.12904e-17	1.01466e-16	ARHGAP12
ENSG00000182534	32.7	110.92	-1.90463	1.14616e-17	1.02919e-16	MXRA7
ENSG00000124380	49.71	172.47	-1.93691	1.15838e-17	1.03931e-16	SNRNP27
ENSG00000100941	48.15	155.23	-1.83124	1.19414e-17	1.07053e-16	PNN
ENSG00000112739	23.12	75.85	-1.85625	1.19583e-17	1.07117e-16	PRPF4B
ENSG00000064545	17.73	2.6	2.62671	1.23526e-17	1.10557e-16	TMEM161A
ENSG00000144029	86.88	279.49	-1.82832	1.2406e-17	1.10945e-16	MRPS5
ENSG00000132591	71.93	16.29	1.99923	1.26929e-17	1.13418e-16	ERAL1
ENSG00000004059	141.7	30.84	2.05675	1.30838e-17	1.1678e-16	ARF5
ENSG00000102189	5.32	18.75	-1.95985	1.30905e-17	1.1678e-16	EEA1
ENSG00000162341	11.05	1.65	2.59645	1.36739e-17	1.21886e-16	TPCN2
ENSG00000158604	83.68	17.31	2.1297	1.40386e-17	1.25035e-16	TMED4
ENSG00000072571	13.86	47.51	-1.9194	1.41625e-17	1.26036e-16	HMMR
ENSG00000105662	7.78	0.7	3.32111	1.45503e-17	1.29382e-16	CRTC1
ENSG00000123136	103.66	24.63	1.93049	1.46852e-17	1.30415e-16	DDX39A
ENSG00000151332	18.59	66.11	-1.9722	1.46903e-17	1.30415e-16	MBIP
ENSG00000069345	165.75	526.95	-1.8112	1.47449e-17	1.30794e-16	DNAJA2
ENSG00000144061	1.31	7.08	-2.57359	1.49854e-17	1.32819e-16	NPHP1
ENSG00000134755	2.52	10.76	-2.23698	1.56397e-17	1.38507e-16	DSC2
ENSG00000177733	168.18	40.26	1.91954	1.64379e-17	1.45458e-16	HNRNPA0
ENSG00000244067	7.77	35.79	-2.3436	1.70261e-17	1.50542e-16	GSTA2
ENSG00000068137	13.4	2.31	2.38902	1.73556e-17	1.53331e-16	PLEKHH3
ENSG00000119471	55.3	180.28	-1.84734	1.73975e-17	1.53577e-16	HSDL2
ENSG00000168175	46.67	8.07	2.3876	1.76385e-17	1.5558e-16	MAPK1IP1L
ENSG00000197780	72.18	248.67	-1.92676	1.77342e-17	1.56298e-16	TAF13
ENSG00000139514	21.98	4.11	2.27477	1.78961e-17	1.57598e-16	SLC7A1
ENSG00000100804	187.69	45.42	1.90396	1.79579e-17	1.58015e-16	PSMB5
ENSG00000063169	4.06	0.49	2.91069	1.82818e-17	1.60736e-16	BICRA
ENSG00000144579	39.18	7.73	2.19706	1.87408e-17	1.6464e-16	CTDSP1
ENSG00000106028	367.22	1165.53	-1.80887	1.88283e-17	1.65276e-16	SSBP1
ENSG00000100083	17.3	3.02	2.37207	1.88706e-17	1.65514e-16	GGA1
ENSG00000125648	22.18	4.35	2.20595	1.95792e-17	1.71592e-16	SLC25A23
ENSG00000184924	60.55	8.96	2.61067	1.9715e-17	1.72645e-16	PTRHD1
ENSG00000103257	218.88	55.49	1.83699	2.01314e-17	1.7615e-16	SLC7A5
ENSG00000149257	106	25.2	1.92972	2.03043e-17	1.77521e-16	SERPINH1
ENSG00000134318	23.3	74.51	-1.81954	2.0542e-17	1.79456e-16	ROCK2
ENSG00000146109	35.63	5.73	2.49115	2.06356e-17	1.8013e-16	ABT1
ENSG00000100577	29.51	3.77	2.82188	2.08406e-17	1.81774e-16	GSTZ1
ENSG00000118640	184.73	593.22	-1.82571	2.1033e-17	1.83307e-16	VAMP8
ENSG00000198841	17.78	2.15	2.90203	2.23173e-17	1.94345e-16	KTI12
ENSG00000179409	36.88	8.67	1.94543	2.25488e-17	1.96205e-16	GEMIN4
ENSG00000138768	24.23	78.5	-1.83874	2.26761e-17	1.97156e-16	USO1
ENSG00000137310	28.37	4.85	2.4039	2.2794e-17	1.98024e-16	TCF19
ENSG00000130255	197.33	45.15	1.98478	2.34564e-17	2.03617e-16	RPL36
ENSG00000162458	18.11	2.62	2.64473	2.34967e-17	2.03805e-16	FBLIM1
ENSG00000140299	22.89	76.93	-1.89102	2.36964e-17	2.05375e-16	BNIP2
ENSG00000108055	26.15	83.41	-1.81622	2.38728e-17	2.0674e-16	SMC3
ENSG00000137193	40.41	7.41	2.30311	2.50938e-17	2.17143e-16	PIM1
ENSG00000174684	17.91	2.47	2.71008	2.54726e-17	2.20246e-16	B4GAT1
ENSG00000119559	17.81	2.04	2.97762	2.58908e-17	2.23686e-16	C19orf25
ENSG00000100412	57.83	13.89	1.91533	2.69559e-17	2.32704e-16	ACO2
ENSG00000142330	9.82	1.33	2.73838	2.70302e-17	2.33162e-16	CAPN10
ENSG00000141644	28.44	6.06	2.08804	2.73352e-17	2.35608e-16	MBD1
ENSG00000116161	297.34	934.83	-1.79521	2.7515e-17	2.36971e-16	CACYBP
ENSG00000228474	513.54	106.87	2.12117	2.76359e-17	2.37825e-16	OST4
ENSG00000100711	28.86	4.56	2.5163	2.76972e-17	2.38165e-16	ZFYVE21
ENSG00000128609	59.69	204.14	-1.91625	2.79384e-17	2.40051e-16	NDUFA5
ENSG00000099246	26.53	90.42	-1.91156	2.82261e-17	2.42333e-16	RAB18
ENSG00000181467	48.29	7.48	2.54545	2.86767e-17	2.45816e-16	RAP2B
ENSG00000176058	11.93	1.85	2.54235	2.86767e-17	2.45816e-16	TPRN
ENSG00000105355	81.27	19.05	1.94977	2.87105e-17	2.45914e-16	PLIN3
ENSG00000145241	3.29	12.96	-2.11893	3.1391e-17	2.68663e-16	CENPC
ENSG00000103067	9.18	1.15	2.84938	3.21412e-17	2.74869e-16	ESRP2
ENSG00000185800	10.98	1.75	2.50558	3.27311e-17	2.79695e-16	DMWD
ENSG00000140320	13.57	2.34	2.39104	3.347e-17	2.85786e-16	BAHD1
ENSG00000121068	12.62	1.98	2.53055	3.41234e-17	2.91139e-16	TBX2
ENSG00000174938	20.5	4.28	2.1154	3.47098e-17	2.95911e-16	SEZ6L2
ENSG00000110958	1396.32	4337.09	-1.77773	3.52514e-17	3.00295e-16	PTGES3
ENSG00000185359	78.19	19.34	1.87266	3.52949e-17	3.00432e-16	HGS
ENSG00000188021	31.85	6.76	2.092	3.61552e-17	3.07515e-16	UBQLN2
ENSG00000143341	0.25	1.22	-2.41457	3.65133e-17	3.1032e-16	HMCN1
ENSG00000125730	0.52	3.02	-2.6734	3.65888e-17	3.10721e-16	C3
ENSG00000203485	31.34	7.52	1.9159	3.66301e-17	3.10831e-16	INF2
ENSG00000075790	25.92	85.84	-1.86981	3.70538e-17	3.14183e-16	BCAP29
ENSG00000108786	30.89	5.2	2.42598	3.74138e-17	3.1699e-16	HSD17B1
ENSG00000006062	11.93	2.12	2.35056	3.88077e-17	3.28546e-16	MAP3K14
ENSG00000039123	18.27	59.05	-1.83529	4.05711e-17	3.4321e-16	SKIV2L2
ENSG00000197956	3218.87	844.47	1.78774	4.10086e-17	3.46643e-16	S100A6
ENSG00000158234	19.49	71.64	-2.0199	4.11708e-17	3.47746e-16	FAIM
ENSG00000140854	16.89	3.03	2.33287	4.13076e-17	3.48633e-16	KATNB1
ENSG00000103197	14.04	3.17	2.0049	4.23888e-17	3.57482e-16	TSC2
ENSG00000162729	12.81	1.86	2.63723	4.34794e-17	3.66397e-16	IGSF8
ENSG00000162227	18.51	3.3	2.34277	4.38109e-17	3.68678e-16	TAF6L
ENSG00000172775	114.37	361.56	-1.80309	4.38173e-17	3.68678e-16	FAM192A
ENSG00000197372	1.31	7.37	-2.63375	4.44892e-17	3.74044e-16	ZNF675
ENSG00000099203	19.58	2.14	3.04729	4.61219e-17	3.87473e-16	TMED1
ENSG00000164850	12.14	1.6	2.77657	4.67022e-17	3.92048e-16	GPER1
ENSG00000138031	27.09	6.31	1.9587	4.76375e-17	3.99593e-16	ADCY3
ENSG00000074201	126.89	399.67	-1.79773	4.91053e-17	4.1159e-16	CLNS1A
ENSG00000123159	125.39	30.3	1.90608	5.02212e-17	4.20622e-16	GIPC1
ENSG00000129933	11.85	1.67	2.68409	5.12364e-17	4.28797e-16	MAU2
ENSG00000186806	37.71	8.8	1.95552	5.23e-17	4.37364e-16	VSIG10L
ENSG00000162980	39.61	136.87	-1.931	5.45301e-17	4.55666e-16	ARL5A
ENSG00000139197	54.52	12.97	1.92912	5.5883e-17	4.66614e-16	PEX5
ENSG00000005486	61.68	13.68	2.03003	5.65687e-17	4.7198e-16	RHBDD2
ENSG00000064933	7.47	25.6	-1.92004	5.67019e-17	4.72732e-16	PMS1
ENSG00000107159	3.39	15.66	-2.34849	5.69654e-17	4.74567e-16	CA9
ENSG00000125351	18.69	61.69	-1.86532	5.74074e-17	4.77886e-16	UPF3B
ENSG00000196372	27.29	3.96	2.64	5.88712e-17	4.897e-16	ASB13
ENSG00000137767	42.63	136.61	-1.82275	6.14478e-17	5.10744e-16	SQOR
ENSG00000122643	43.63	141.38	-1.83864	6.25545e-17	5.19549e-16	NT5C3A
ENSG00000122545	80.57	251.62	-1.78546	6.3153e-17	5.24122e-16	2024-09-07
ENSG00000119729	46.6	152.45	-1.85223	6.40463e-17	5.31133e-16	RHOQ
ENSG00000186222	30.67	4.03	2.78137	6.42922e-17	5.32769e-16	BLOC1S4
ENSG00000101997	18.39	3.34	2.31871	6.62292e-17	5.48406e-16	CCDC22
ENSG00000106290	79.73	19.89	1.86043	6.67445e-17	5.51864e-16	TAF6
ENSG00000132463	70.57	219.9	-1.78228	6.67476e-17	5.51864e-16	GRSF1
ENSG00000122565	376.94	1165.28	-1.77087	6.81071e-17	5.6268e-16	CBX3
ENSG00000006451	49.94	165.3	-1.86924	7.13192e-17	5.88773e-16	RALA
ENSG00000166200	44.62	142.22	-1.81492	7.20362e-17	5.94244e-16	COPS2
ENSG00000125652	25.53	3	2.94053	7.36507e-17	6.07105e-16	ALKBH7
ENSG00000133247	10.84	1.07	3.19006	7.43885e-17	6.12726e-16	KMT5C
ENSG00000138668	273.92	842.83	-1.7641	7.46406e-17	6.14341e-16	HNRNPD
ENSG00000132485	31.26	103.45	-1.86892	7.50301e-17	6.17083e-16	ZRANB2
ENSG00000168411	29.65	6.58	2.02784	7.51531e-17	6.17631e-16	RFWD3
ENSG00000148218	20.53	2.8	2.72575	7.5456e-17	6.19656e-16	ALAD
ENSG00000106927	60.97	13.72	2.00877	7.56889e-17	6.21103e-16	AMBP
ENSG00000137692	96.36	301.56	-1.78849	7.58889e-17	6.22278e-16	DCUN1D5
ENSG00000147679	18.15	63.01	-1.93757	7.59479e-17	6.22295e-16	UTP23
ENSG00000081791	20.8	3.69	2.35022	7.66285e-17	6.27103e-16	KIAA0141
ENSG00000186716	19.25	4.34	2.00644	7.66491e-17	6.27103e-16	BCR
ENSG00000100949	9.93	1.12	2.99417	7.84828e-17	6.41626e-16	RABGGTA
ENSG00000145216	12.45	42.36	-1.90854	7.93785e-17	6.48465e-16	FIP1L1
ENSG00000153006	7.59	38.27	-2.47415	7.94738e-17	6.48759e-16	SREK1IP1
ENSG00000142166	29.72	95.36	-1.8243	8.53444e-17	6.96164e-16	IFNAR1
ENSG00000038427	4.17	13.51	-1.83677	8.64267e-17	7.04468e-16	VCAN
ENSG00000136010	1.48	7.12	-2.40813	8.71772e-17	7.10057e-16	ALDH1L2
ENSG00000102977	16.37	2.65	2.47994	8.95755e-17	7.29049e-16	ACD
ENSG00000136807	51.85	11.82	1.99008	9.06059e-17	7.36888e-16	CDK9
ENSG00000076201	14.03	3.14	2.01712	9.30231e-17	7.55985e-16	PTPN23
ENSG00000134851	77.2	241.13	-1.78566	9.31851e-17	7.56741e-16	TMEM165
ENSG00000175471	3.29	12.47	-2.06366	9.35535e-17	7.59169e-16	MCTP1
ENSG00000101940	40.02	8.89	2.028	9.6329e-17	7.81113e-16	WDR13
ENSG00000099949	9.73	1.59	2.46989	1.0371e-16	8.4034e-16	LZTR1
ENSG00000061938	9.33	1.76	2.26009	1.04065e-16	8.42349e-16	TNK2
ENSG00000119707	34.34	106.87	-1.78017	1.04111e-16	8.42349e-16	RBM25
ENSG00000116133	168.46	43.4	1.8139	1.04836e-16	8.47584e-16	DHCR24
ENSG00000196507	4.65	25.66	-2.6041	1.06719e-16	8.62169e-16	TCEAL3
ENSG00000149639	23	5.57	1.90315	1.08584e-16	8.76297e-16	SOGA1
ENSG00000183963	5.44	0.75	2.70994	1.08627e-16	8.76297e-16	SMTN
ENSG00000205155	38.41	4.26	3.02256	1.10848e-16	8.9355e-16	PSENEN
ENSG00000160447	12.95	2.39	2.29038	1.12049e-16	9.02569e-16	PKN3
ENSG00000148334	103.92	25.21	1.90028	1.13393e-16	9.12727e-16	PTGES2
ENSG00000180448	11.81	2.43	2.13859	1.15077e-16	9.256e-16	ARHGAP45
ENSG00000108961	31.39	4.23	2.74462	1.17265e-16	9.42509e-16	RANGRF
ENSG00000104904	738.63	196.9	1.76468	1.17971e-16	9.47484e-16	OAZ1
ENSG00000142867	17.99	65.6	-2.00853	1.18816e-16	9.53577e-16	BCL10
ENSG00000157500	13.01	43.11	-1.87093	1.21309e-16	9.72869e-16	APPL1
ENSG00000104964	101.93	24.01	1.94304	1.21577e-16	9.74304e-16	AES
ENSG00000205413	4.03	13.85	-1.92223	1.21889e-16	9.76096e-16	SAMD9
ENSG00000183011	62.56	11.95	2.24466	1.23739e-16	9.90181e-16	NAA38
ENSG00000114544	17.79	3.24	2.31398	1.30125e-16	1.04015e-15	SLC41A3
ENSG00000146476	21.97	72.42	-1.86294	1.30173e-16	1.04015e-15	ARMT1
ENSG00000130005	20.17	2.66	2.77801	1.32033e-16	1.05424e-15	GAMT
ENSG00000073111	108.18	28.38	1.78779	1.32542e-16	1.05753e-15	MCM2
ENSG00000160741	60.6	14.92	1.87947	1.45252e-16	1.15809e-15	CRTC2
ENSG00000108848	58.5	180.13	-1.76522	1.45356e-16	1.15809e-15	LUC7L3
ENSG00000198203	82.14	254.27	-1.77271	1.48253e-16	1.18031e-15	SULT1C2
ENSG00000027697	86.9	266.49	-1.75918	1.49192e-16	1.18693e-15	IFNGR1
ENSG00000173041	3.27	14.11	-2.25062	1.52037e-16	1.20869e-15	ZNF680
ENSG00000164294	17.6	65.31	-2.03319	1.56018e-16	1.23943e-15	GPX8
ENSG00000127824	91.22	22.57	1.87191	1.57559e-16	1.25077e-15	TUBA4A
ENSG00000136908	144.65	32.22	2.02302	1.5801e-16	1.25344e-15	DPM2
ENSG00000137776	42.25	129.37	-1.75689	1.62336e-16	1.28683e-15	SLTM
ENSG00000112658	21.69	3.97	2.30656	1.65951e-16	1.31453e-15	SRF
ENSG00000136378	3.39	0.41	2.91207	1.7098e-16	1.35339e-15	ADAMTS7
ENSG00000263465	19.16	2.16	3.00246	1.72214e-16	1.36217e-15	SRSF8
ENSG00000085231	44.26	147.68	-1.88068	1.75361e-16	1.38606e-15	AK6
ENSG00000105552	38.52	8.35	2.06204	1.77651e-16	1.40315e-15	BCAT2
ENSG00000105287	24.96	5.67	1.99451	1.78439e-16	1.40836e-15	PRKD2
ENSG00000058272	23.5	73.18	-1.78118	1.79286e-16	1.41402e-15	PPP1R12A
ENSG00000064042	5.6	18.41	-1.85992	1.80584e-16	1.42324e-15	LIMCH1
ENSG00000136877	57.15	13.8	1.90739	1.83194e-16	1.44277e-15	FPGS
ENSG00000101745	4.19	13.87	-1.86887	1.86926e-16	1.4711e-15	ANKRD12
ENSG00000162585	21.87	3.05	2.69396	1.87968e-16	1.47824e-15	FAAP20
ENSG00000108064	41.92	135.14	-1.83116	1.90059e-16	1.49361e-15	TFAM
ENSG00000115541	200.17	623.92	-1.78268	1.92386e-16	1.51082e-15	HSPE1
ENSG00000116750	42.5	132.57	-1.78368	1.95896e-16	1.53728e-15	UCHL5
ENSG00000158793	31.76	5.89	2.28706	1.97007e-16	1.54489e-15	NIT1
ENSG00000100335	37.08	8.33	2.01163	1.97291e-16	1.54601e-15	MIEF1
ENSG00000215021	257.56	68.08	1.77687	2.04276e-16	1.59893e-15	PHB2
ENSG00000142684	40.49	5.52	2.72837	2.04336e-16	1.59893e-15	ZNF593
ENSG00000104812	23.11	5.02	2.05907	2.07044e-16	1.61896e-15	GYS1
ENSG00000188493	12.32	1.29	3.10544	2.13305e-16	1.66673e-15	C19orf54
ENSG00000169297	53.61	12.5	1.95779	2.13801e-16	1.66856e-15	NR0B1
ENSG00000184500	0.94	5.85	-2.77908	2.13844e-16	1.66856e-15	PROS1
ENSG00000166987	24.87	5.78	1.96257	2.14236e-16	1.66937e-15	MBD6
ENSG00000167508	18.58	3.08	2.4456	2.14253e-16	1.66937e-15	MVD
ENSG00000108826	115	25.35	2.03834	2.1962e-16	1.70998e-15	MRPL27
ENSG00000137574	22.41	70.2	-1.78991	2.23597e-16	1.73971e-15	TGS1
ENSG00000110801	90.31	20.67	1.98392	2.24217e-16	1.74329e-15	PSMD9
ENSG00000251322	2.62	0.24	3.2921	2.30848e-16	1.79357e-15	SHANK3
ENSG00000171204	71.59	224.46	-1.79114	2.35146e-16	1.82567e-15	TMEM126B
ENSG00000152795	83.66	255.28	-1.75197	2.45284e-16	1.90304e-15	HNRNPDL
ENSG00000198858	26.41	4.07	2.55121	2.49121e-16	1.93144e-15	R3HDM4
ENSG00000111252	9.14	1.16	2.82624	2.50139e-16	1.93796e-15	SH2B3
ENSG00000168077	17.9	3.33	2.27963	2.50953e-16	1.94289e-15	SCARA3
ENSG00000176386	90.8	302.37	-1.87778	2.51967e-16	1.94937e-15	CDC26
ENSG00000240344	20.6	73.11	-1.96936	2.59906e-16	2.00937e-15	PPIL3
ENSG00000221829	41.58	9.72	1.95399	2.61842e-16	2.02291e-15	FANCG
ENSG00000174021	307.31	69.33	2.0048	2.63885e-16	2.03725e-15	GNG5
ENSG00000111665	103.48	25	1.90621	2.65142e-16	2.04552e-15	CDCA3
ENSG00000143942	14.43	56.41	-2.10834	2.70236e-16	2.08334e-15	CHAC2
ENSG00000214706	74.99	18.48	1.87743	2.7292e-16	2.10256e-15	IFRD2
ENSG00000055332	40.13	124.41	-1.77491	2.75865e-16	2.12375e-15	EIF2AK2
ENSG00000164040	31.95	103.82	-1.84225	2.7771e-16	2.13645e-15	PGRMC2
ENSG00000126602	128.41	34.03	1.77302	2.77989e-16	2.1371e-15	TRAP1
ENSG00000115419	44.61	135.99	-1.75075	2.78613e-16	2.1404e-15	GLS
ENSG00000186522	33.05	103.29	-1.78634	2.80493e-16	2.15333e-15	2024-09-10
ENSG00000160209	42.4	9.96	1.94707	2.81595e-16	2.16027e-15	PDXK
ENSG00000121621	11.97	38.61	-1.8316	2.84765e-16	2.18306e-15	KIF18A
ENSG00000138382	48.67	154.83	-1.81196	2.8894e-16	2.21353e-15	METTL5
ENSG00000133703	27.26	92.2	-1.89978	2.92991e-16	2.24299e-15	KRAS
ENSG00000114446	20.21	65.88	-1.84721	2.97308e-16	2.27445e-15	IFT57
ENSG00000169139	103.51	320.88	-1.77477	2.97769e-16	2.27639e-15	UBE2V2
ENSG00000104320	37.4	114.26	-1.75382	2.99157e-16	2.2854e-15	NBN
ENSG00000152133	13.04	47.49	-2.0063	3.14994e-16	2.40471e-15	GPATCH11
ENSG00000265681	21.66	77.73	-1.98509	3.16409e-16	2.41383e-15	RPL17
ENSG00000105063	79.47	20.67	1.79991	3.18012e-16	2.42437e-15	PPP6R1
ENSG00000104047	15.63	53.33	-1.91256	3.28669e-16	2.50387e-15	DTWD1
ENSG00000068028	11.97	1.16	3.21468	3.33818e-16	2.54133e-15	RASSF1
ENSG00000125835	573.11	154.56	1.74793	3.34913e-16	2.5479e-15	SNRPB
ENSG00000108846	49.76	13.09	1.78325	3.36513e-16	2.5583e-15	ABCC3
ENSG00000157020	276.16	73.75	1.76198	3.38181e-16	2.56919e-15	SEC13
ENSG00000197226	67.85	17.99	1.77234	3.45673e-16	2.62429e-15	TBC1D9B
ENSG00000123200	5.39	17.54	-1.84304	3.56411e-16	2.70394e-15	ZC3H13
ENSG00000132182	161.08	44.02	1.72871	3.57849e-16	2.71297e-15	NUP210
ENSG00000115307	166.96	43.58	1.79491	3.59586e-16	2.72425e-15	AUP1
ENSG00000182670	18.36	55.52	-1.73924	3.63549e-16	2.75237e-15	TTC3
ENSG00000139233	138.33	430.6	-1.78073	3.65091e-16	2.76214e-15	LLPH
ENSG00000180964	48.3	164.43	-1.90944	3.88476e-16	2.93703e-15	TCEAL8
ENSG00000163104	9.81	31.55	-1.82731	4.03818e-16	3.05091e-15	SMARCAD1
ENSG00000196937	97.15	299.14	-1.76496	4.06373e-16	3.0681e-15	FAM3C
ENSG00000110442	70.3	14.4	2.14343	4.07274e-16	3.07279e-15	COMMD9
ENSG00000178307	88	19.01	2.0672	4.13655e-16	3.11878e-15	TMEM11
ENSG00000166311	21.72	4.48	2.13218	4.20477e-16	3.16804e-15	SMPD1
ENSG00000109670	3.96	14.59	-2.02111	4.2184e-16	3.1758e-15	FBXW7
ENSG00000197696	84.54	17.1	2.16204	4.22087e-16	3.1758e-15	NMB
ENSG00000005483	17.95	54.23	-1.73773	4.29215e-16	3.22722e-15	KMT2E
ENSG00000196411	62.31	16.18	1.80245	4.3251e-16	3.24976e-15	EPHB4
ENSG00000168300	14.03	47.4	-1.89801	4.38713e-16	3.29211e-15	PCMTD1
ENSG00000164252	12.02	38.84	-1.83443	4.38748e-16	3.29211e-15	AGGF1
ENSG00000159363	10.71	2.2	2.1395	4.49147e-16	3.36783e-15	ATP13A2
ENSG00000135679	16.58	53.7	-1.83816	4.527e-16	3.39215e-15	MDM2
ENSG00000266714	10.29	2.53	1.8815	4.65628e-16	3.48664e-15	MYO15B
ENSG00000151136	15.62	3.47	2.02592	4.92947e-16	3.68868e-15	BTBD11
ENSG00000143801	11.59	1.42	2.87814	4.93539e-16	3.6906e-15	PSEN2
ENSG00000141736	8.17	1.53	2.27392	4.98229e-16	3.72313e-15	ERBB2
ENSG00000142546	66.3	15.17	1.98466	5.00184e-16	3.73518e-15	NOSIP
ENSG00000120805	115.67	353.07	-1.7524	5.07054e-16	3.78391e-15	ARL1
ENSG00000178096	45.12	6.11	2.73874	5.18239e-16	3.86474e-15	BOLA1
ENSG00000135100	23.25	5.11	2.04178	5.31126e-16	3.95816e-15	HNF1A
ENSG00000115233	206.7	615.68	-1.71727	5.43329e-16	4.04634e-15	PSMD14
ENSG00000117419	58.03	13.65	1.94466	5.70239e-16	4.24386e-15	ERI3
ENSG00000144711	22.7	5.42	1.92198	5.98228e-16	4.44914e-15	IQSEC1
ENSG00000125458	112.45	26.47	1.94352	6.0478e-16	4.49482e-15	NT5C
ENSG00000100239	25.23	5.97	1.93622	6.06875e-16	4.50734e-15	PPP6R2
ENSG00000250312	2.46	11.85	-2.40795	6.22134e-16	4.61753e-15	ZNF718
ENSG00000167460	205.45	608.27	-1.7085	6.43625e-16	4.77381e-15	TPM4
ENSG00000090565	18.2	3.86	2.09508	6.61458e-16	4.90275e-15	RAB11FIP3
ENSG00000121858	2.29	14.07	-2.753	6.69044e-16	4.95563e-15	TNFSF10
ENSG00000087448	15.31	2.48	2.47785	6.80318e-16	5.03573e-15	KLHL42
ENSG00000171045	10.74	1.4	2.79383	6.93356e-16	5.12877e-15	TSNARE1
ENSG00000074071	198.56	50.86	1.82201	7.06555e-16	5.22288e-15	MRPS34
ENSG00000186187	34.24	6.52	2.24822	7.18176e-16	5.30356e-15	ZNRF1
ENSG00000171148	155.27	40.98	1.77895	7.18437e-16	5.30356e-15	TADA3
ENSG00000198668	237.35	709.29	-1.72191	7.3629e-16	5.43169e-15	CALM1
ENSG00000147799	7.73	1.33	2.39259	7.5609e-16	5.574e-15	ARHGAP39
ENSG00000143971	6.16	20.78	-1.895	7.57878e-16	5.58288e-15	ETAA1
ENSG00000100852	40.88	121.04	-1.70873	7.58314e-16	5.58288e-15	ARHGAP5
ENSG00000198586	28.87	87.52	-1.74273	8.07528e-16	5.94121e-15	TLK1
ENSG00000002822	9.53	1.55	2.47901	8.25438e-16	6.06891e-15	MAD1L1
ENSG00000149541	49.13	11.13	1.99863	8.34063e-16	6.12821e-15	B3GAT3
ENSG00000136002	3	0.4	2.76069	8.49771e-16	6.23944e-15	ARHGEF4
ENSG00000123933	18.86	2.47	2.78444	8.50929e-16	6.24376e-15	MXD4
ENSG00000140993	6.87	24.45	-1.9722	8.64827e-16	6.33986e-15	TIGD7
ENSG00000101882	34.09	105.63	-1.77414	8.65184e-16	6.33986e-15	NKAP
ENSG00000118482	11.13	33.7	-1.74153	8.69691e-16	6.36863e-15	PHF3
ENSG00000129515	22.5	70.68	-1.79363	8.82965e-16	6.46151e-15	SNX6
ENSG00000163682	812.9	2382.42	-1.69391	8.86189e-16	6.48077e-15	RPL9
ENSG00000165055	38.78	118.48	-1.75378	8.95784e-16	6.54657e-15	METTL2B
ENSG00000196591	86.64	257	-1.7112	9.08649e-16	6.63617e-15	HDAC2
ENSG00000117614	45.81	143.95	-1.7942	9.148e-16	6.67664e-15	SYF2
ENSG00000184992	38.23	6.97	2.31126	9.79287e-16	7.14254e-15	BRI3BP
ENSG00000023608	22.72	72.94	-1.82471	9.82037e-16	7.15783e-15	SNAPC1
ENSG00000106080	21.94	75.62	-1.92748	9.83096e-16	7.16078e-15	FKBP14
ENSG00000105447	91.75	23.44	1.82567	9.9876e-16	7.27004e-15	GRWD1
ENSG00000080371	76.44	233.7	-1.75466	1.0207e-15	7.42484e-15	RAB21
ENSG00000163946	18.89	56.23	-1.71642	1.0293e-15	7.48241e-15	FAM208A
ENSG00000198198	4.54	0.99	2.05097	1.06203e-15	7.71522e-15	SZT2
ENSG00000180376	3.52	12.71	-1.99583	1.0783e-15	7.82824e-15	CCDC66
ENSG00000137942	23.6	72.78	-1.7672	1.10819e-15	8.03991e-15	FNBP1L
ENSG00000155438	72.62	219.56	-1.73873	1.1621e-15	8.42545e-15	NIFK
ENSG00000109103	31.01	5.29	2.40673	1.17268e-15	8.49652e-15	UNC119
ENSG00000071794	9.51	30.06	-1.80285	1.17923e-15	8.53832e-15	HLTF
ENSG00000162430	27.09	5.96	2.04162	1.18291e-15	8.55929e-15	SELENON
ENSG00000171262	30.77	94.72	-1.76442	1.24815e-15	9.02538e-15	FAM98B
ENSG00000164070	8.78	28.36	-1.83345	1.2614e-15	9.11518e-15	HSPA4L
ENSG00000215193	16.03	2.16	2.74693	1.26725e-15	9.15143e-15	PEX26
ENSG00000136770	10.27	34.25	-1.8797	1.28353e-15	9.26288e-15	DNAJC1
ENSG00000174132	14.37	54.23	-2.05714	1.31105e-15	9.45524e-15	FAM174A
ENSG00000133393	74.37	227.58	-1.75595	1.33596e-15	9.62857e-15	FOPNL
ENSG00000183395	34.94	116.37	-1.87785	1.3435e-15	9.67655e-15	PMCH
ENSG00000090006	6.01	1.16	2.22653	1.3809e-15	9.93937e-15	LTBP4
ENSG00000155962	9.67	37.56	-2.09818	1.39155e-15	1.00095e-14	CLIC2
ENSG00000131462	95.02	24.66	1.8029	1.40181e-15	1.00767e-14	TUBG1
ENSG00000166377	57.35	15.48	1.74696	1.42223e-15	1.02168e-14	ATP9B
ENSG00000141527	5.61	0.72	2.8151	1.429e-15	1.02519e-14	CARD14
ENSG00000105750	1.64	7.86	-2.40202	1.429e-15	1.02519e-14	ZNF85
ENSG00000137814	17.9	60.95	-1.90969	1.45757e-15	1.04501e-14	HAUS2
ENSG00000221914	45.6	136.77	-1.72709	1.49416e-15	1.07054e-14	PPP2R2A
ENSG00000147955	205.87	53.71	1.7957	1.50133e-15	1.07497e-14	SIGMAR1
ENSG00000168374	281.32	824.07	-1.69311	1.50506e-15	1.07694e-14	ARF4
ENSG00000198832	48.65	7.6	2.53175	1.52954e-15	1.09374e-14	SELENOM
ENSG00000211455	22.83	70.95	-1.7782	1.54306e-15	1.10269e-14	STK38L
ENSG00000164919	779.51	2279.19	-1.69048	1.54839e-15	1.10578e-14	COX6C
ENSG00000171903	76.03	19.59	1.81352	1.55002e-15	1.10622e-14	CYP4F11
ENSG00000182871	44.42	12.02	1.74309	1.5567e-15	1.11026e-14	COL18A1
ENSG00000215440	20.64	4.12	2.17899	1.5582e-15	1.11061e-14	NPEPL1
ENSG00000138036	7.64	26.87	-1.95678	1.56509e-15	1.1148e-14	DYNC2LI1
ENSG00000173575	11.38	34.12	-1.7262	1.58883e-15	1.13097e-14	CHD2
ENSG00000014164	22.18	5.27	1.92952	1.59857e-15	1.13716e-14	ZC3H3
ENSG00000136848	14.18	3.19	2.01011	1.6189e-15	1.15088e-14	DAB2IP
ENSG00000139218	39.34	114.86	-1.6883	1.64403e-15	1.16798e-14	SCAF11
ENSG00000157601	1.93	8.8	-2.33197	1.69086e-15	1.20048e-14	MX1
ENSG00000135317	13.56	41.72	-1.76401	1.69537e-15	1.2029e-14	SNX14
ENSG00000184564	1.1	5.7	-2.50463	1.73985e-15	1.23366e-14	SLITRK6
ENSG00000239900	48.02	12.01	1.85607	1.74203e-15	1.23441e-14	ADSL
ENSG00000137497	37.32	10.13	1.73811	1.74996e-15	1.23923e-14	NUMA1
ENSG00000090674	9.27	1.19	2.81024	1.76054e-15	1.24591e-14	MCOLN1
ENSG00000099341	127.52	33.98	1.76513	1.78723e-15	1.26398e-14	PSMD8
ENSG00000184634	21.5	5.64	1.78768	1.79903e-15	1.27151e-14	MED12
ENSG00000173674	102.19	311.29	-1.74944	1.83485e-15	1.29599e-14	EIF1AX
ENSG00000204070	46.04	7.41	2.48906	1.84521e-15	1.30247e-14	SYS1
ENSG00000103227	5.03	0.44	3.36612	1.90118e-15	1.34025e-14	LMF1
ENSG00000112139	3.9	0.34	3.35913	1.90118e-15	1.34025e-14	MDGA1
ENSG00000198130	15.12	48.68	-1.829	1.93194e-15	1.36105e-14	HIBCH
ENSG00000198911	29.31	7.51	1.82144	1.94289e-15	1.36789e-14	SREBF2
ENSG00000232838	38.39	139.41	-2.00186	1.95289e-15	1.37405e-14	PET117
ENSG00000141232	67.72	202	-1.71929	1.95544e-15	1.37496e-14	TOB1
ENSG00000182141	1.61	8.11	-2.46982	1.97493e-15	1.38777e-14	ZNF708
ENSG00000197971	20.75	4.2	2.16027	2.00993e-15	1.41146e-14	MBP
ENSG00000270647	164.89	476.44	-1.67345	2.07159e-15	1.45383e-14	TAF15
ENSG00000100815	4.97	15.53	-1.78708	2.12704e-15	1.49179e-14	TRIP11
ENSG00000130382	24.73	5.31	2.07705	2.14651e-15	1.50448e-14	MLLT1
ENSG00000115128	128.95	389.94	-1.73889	2.16356e-15	1.51546e-14	SF3B6
ENSG00000006634	28.08	84.33	-1.72909	2.1672e-15	1.51685e-14	DBF4
ENSG00000169083	13.91	3	2.06746	2.16831e-15	1.51685e-14	AR
ENSG00000198816	18.4	3.55	2.23009	2.18515e-15	1.52765e-14	ZNF358
ENSG00000106266	31.41	6.94	2.03543	2.20017e-15	1.53718e-14	SNX8
ENSG00000173230	12.1	35.34	-1.68882	2.23486e-15	1.56042e-14	GOLGB1
ENSG00000187109	443.61	1276.11	-1.66702	2.2461e-15	1.56727e-14	NAP1L1
ENSG00000054967	9.26	0.8	3.38686	2.30133e-15	1.60478e-14	RELT
ENSG00000080200	3.88	11.95	-1.76447	2.32863e-15	1.62278e-14	CRYBG3
ENSG00000174718	13.04	38.78	-1.71535	2.34669e-15	1.63433e-14	KIAA1551
ENSG00000140564	39.75	10.05	1.84045	2.36979e-15	1.64937e-14	FURIN
ENSG00000171634	16.22	47.1	-1.68039	2.44448e-15	1.70009e-14	BPTF
ENSG00000118960	26.18	5.6	2.08045	2.44577e-15	1.70009e-14	HS1BP3
ENSG00000167987	14.32	1.71	2.91379	2.49497e-15	1.73319e-14	VPS37C
ENSG00000134056	51.92	172.01	-1.87022	2.4986e-15	1.73359e-14	MRPS36
ENSG00000139324	8.37	26.6	-1.81137	2.49871e-15	1.73359e-14	TMTC3
ENSG00000005020	60.46	179.86	-1.71531	2.51185e-15	1.7416e-14	SKAP2
ENSG00000123124	37.79	110.29	-1.68789	2.54243e-15	1.76169e-14	WWP1
ENSG00000256269	37.55	8.44	2.01081	2.58296e-15	1.78864e-14	HMBS
ENSG00000180198	72.65	19.04	1.7889	2.64549e-15	1.83079e-14	RCC1
ENSG00000168397	29.13	6.54	2.01265	2.67025e-15	1.84676e-14	ATG4B
ENSG00000137807	30.82	90.12	-1.69075	2.70839e-15	1.87195e-14	KIF23
ENSG00000057149	1.02	7.7	-3.04733	2.73523e-15	1.88931e-14	SERPINB3
ENSG00000129534	10.61	32.45	-1.75539	2.76702e-15	1.91006e-14	MIS18BP1
ENSG00000077348	48.87	10.29	2.10369	2.84191e-15	1.96053e-14	EXOSC5
ENSG00000103042	25.65	5.54	2.06658	2.98288e-15	2.05648e-14	SLC38A7
ENSG00000137309	770.57	211.78	1.72061	2.9978e-15	2.06547e-14	HMGA1
ENSG00000144120	19.42	2.89	2.60277	3.01052e-15	2.07292e-14	TMEM177
ENSG00000015475	81.06	19.76	1.89353	3.01407e-15	2.07406e-14	BID
ENSG00000143303	39.44	9.2	1.95592	3.02337e-15	2.07916e-14	RRNAD1
ENSG00000111011	45.21	134.34	-1.7138	3.05378e-15	2.09876e-14	RSRC2
ENSG00000171840	31.4	5.11	2.47404	3.05694e-15	2.09961e-14	NINJ2
ENSG00000122884	18.56	57.27	-1.76819	3.21928e-15	2.20973e-14	P4HA1
ENSG00000047410	19.59	56.63	-1.67395	3.27481e-15	2.24643e-14	TPR
ENSG00000125826	64.67	16.92	1.79138	3.42768e-15	2.34983e-14	RBCK1
ENSG00000177663	10.14	1.84	2.31419	3.52139e-15	2.41256e-14	IL17RA
ENSG00000021762	8.2	1.34	2.46647	3.6185e-15	2.47754e-14	OSBPL5
ENSG00000138640	5.85	18.83	-1.82864	3.67176e-15	2.51244e-14	FAM13A
ENSG00000088451	3.9	17.27	-2.28645	3.82826e-15	2.61789e-14	TGDS
ENSG00000141994	12.71	2.42	2.24858	3.90806e-15	2.67079e-14	DUS3L
ENSG00000165525	7.14	22.5	-1.79787	4.02508e-15	2.74905e-14	NEMF
ENSG00000067334	41.13	119.34	-1.67932	4.06835e-15	2.77687e-14	DNTTIP2
ENSG00000126705	6.99	1.42	2.15245	4.12944e-15	2.81506e-14	AHDC1
ENSG00000088992	47.83	9.73	2.15245	4.12944e-15	2.81506e-14	TESC
ENSG00000133687	25.19	6.23	1.87253	4.23877e-15	2.8878e-14	TMTC1
ENSG00000120306	335.86	86.62	1.81202	4.46934e-15	3.04298e-14	CYSTM1
ENSG00000132153	36.31	9.7	1.7619	4.59979e-15	3.12985e-14	DHX30
ENSG00000196247	3.27	11.96	-2.01138	4.62726e-15	3.14659e-14	ZNF107
ENSG00000100916	13.43	44.97	-1.88604	4.6648e-15	3.17015e-14	BRMS1L
ENSG00000165487	14.13	45.32	-1.82376	4.68443e-15	3.18152e-14	MICU2
ENSG00000249915	280.85	76.11	1.7409	4.6923e-15	3.18489e-14	PDCD6
ENSG00000132773	14.39	2.39	2.4471	4.72583e-15	3.20566e-14	TOE1
ENSG00000182979	25.47	6.02	1.93835	4.83632e-15	3.27859e-14	MTA1
ENSG00000116586	193.8	49.43	1.82817	4.85368e-15	3.28831e-14	LAMTOR2
ENSG00000168438	16.16	49.65	-1.76169	4.975e-15	3.36842e-14	CDC40
ENSG00000068024	7.01	1.24	2.35166	5.05374e-15	3.41963e-14	HDAC4
ENSG00000127554	33.05	5.45	2.45504	5.07283e-15	3.43043e-14	GFER
ENSG00000171735	2.84	9.36	-1.86151	5.17858e-15	3.49977e-14	CAMTA1
ENSG00000074964	9	1.89	2.10607	5.23377e-15	3.53489e-14	ARHGEF10L
ENSG00000137880	128.62	26.15	2.15416	5.46528e-15	3.68898e-14	GCHFR
ENSG00000051523	139.78	37.57	1.75282	5.56497e-15	3.75395e-14	CYBA
ENSG00000105997	10.62	1.2	2.99362	5.66019e-15	3.81584e-14	HOXA3
ENSG00000068796	26.49	77.95	-1.69974	5.68414e-15	3.82854e-14	KIF2A
ENSG00000163832	29.1	5.51	2.25606	5.68603e-15	3.82854e-14	ELP6
ENSG00000169230	307.58	85.47	1.70464	5.70135e-15	3.8365e-14	PRELID1
ENSG00000142627	41.42	10.99	1.77193	5.7095e-15	3.83963e-14	EPHA2
ENSG00000185085	14.05	3.13	2.02078	5.89306e-15	3.96064e-14	INTS5
ENSG00000174842	5.92	20.44	-1.92978	5.94239e-15	3.98914e-14	GLMN
ENSG00000227234	10.31	49.46	-2.40137	5.94274e-15	3.98914e-14	SPANXB1
ENSG00000064102	36.43	105.45	-1.6758	5.98327e-15	4.01388e-14	INTS13
ENSG00000141577	8.85	1.74	2.19922	6.05189e-15	4.05743e-14	CEP131
ENSG00000205352	515.5	145.07	1.68644	6.0603e-15	4.06059e-14	PRR13
ENSG00000186462	5.61	20.58	-2.01739	6.20948e-15	4.158e-14	NAP1L2
ENSG00000176845	36.25	7.52	2.12459	6.21734e-15	4.16072e-14	METRNL
ENSG00000205765	11.2	38.66	-1.92927	6.25426e-15	4.18287e-14	C5orf51
ENSG00000100034	19.11	3.72	2.2174	6.36709e-15	4.25573e-14	PPM1F
ENSG00000177105	84.09	19.31	1.97921	6.41352e-15	4.28156e-14	RHOG
ENSG00000157637	61.07	16.97	1.70456	6.41355e-15	4.28156e-14	SLC38A10
ENSG00000078177	2.04	7	-1.91915	6.66227e-15	4.4449e-14	N4BP2
ENSG00000171604	28.86	5.55	2.23394	6.70177e-15	4.46853e-14	CXXC5
ENSG00000130158	6.27	1.38	2.03876	7.06868e-15	4.7103e-14	DOCK6
ENSG00000163297	15.65	48.46	-1.77271	7.09204e-15	4.72299e-14	ANTXR2
ENSG00000062194	32.31	95.51	-1.70594	7.2017e-15	4.79311e-14	GPBP1
ENSG00000090061	26.91	79.52	-1.70588	7.30511e-15	4.85899e-14	CCNK
ENSG00000100883	44.82	130.42	-1.68347	7.39749e-15	4.91745e-14	SRP54
ENSG00000092871	25.28	4.82	2.24715	7.46601e-15	4.95999e-14	RFFL
ENSG00000176894	12.23	1.11	3.3093	7.58562e-15	5.03639e-14	PXMP2
ENSG00000167644	39.38	4.84	2.87563	7.71418e-15	5.11864e-14	C19orf33
ENSG00000140983	35.23	8.81	1.85671	7.7877e-15	5.1643e-14	RHOT2
ENSG00000181381	3.56	11.34	-1.8136	7.95103e-15	5.26942e-14	DDX60L
ENSG00000139405	111.52	29.16	1.79202	8.03236e-15	5.3201e-14	RITA1
ENSG00000167130	39.6	7.67	2.22407	8.08227e-15	5.34993e-14	DOLPP1
ENSG00000140474	11.99	1.87	2.53347	8.12196e-15	5.37295e-14	ULK3
ENSG00000083896	35.33	101.56	-1.66603	8.14369e-15	5.38408e-14	YTHDC1
ENSG00000066027	42.32	123.31	-1.6854	8.34444e-15	5.51347e-14	PPP2R5A
ENSG00000172336	187.87	47.8	1.83163	8.74596e-15	5.77529e-14	POP7
ENSG00000178966	13.08	40.33	-1.76714	8.78171e-15	5.7954e-14	RMI1
ENSG00000157954	64.92	16.83	1.80441	8.89081e-15	5.86387e-14	WIPI2
ENSG00000145703	7.82	23.33	-1.71926	8.90367e-15	5.86881e-14	IQGAP2
ENSG00000158411	24.09	75.95	-1.79855	8.92797e-15	5.88129e-14	MITD1
ENSG00000124608	9.01	1.7	2.26269	9.06405e-15	5.96735e-14	AARS2
ENSG00000134152	33.13	99.16	-1.72385	9.28506e-15	6.10918e-14	KATNBL1
ENSG00000144034	58.22	173.76	-1.71991	9.45455e-15	6.21697e-14	TPRKB
ENSG00000120837	67.54	199.88	-1.70763	9.5033e-15	6.24527e-14	NFYB
ENSG00000205302	21.6	64.82	-1.72765	9.90097e-15	6.5027e-14	SNX2
ENSG00000142949	34.46	9.61	1.69926	1.0005e-14	6.56711e-14	PTPRF
ENSG00000123975	587.85	1663.75	-1.64349	1.00492e-14	6.59217e-14	CKS2
ENSG00000198324	18.02	2.18	2.90042	1.0076e-14	6.60578e-14	FAM109A
ENSG00000060339	28.44	80.88	-1.65056	1.00875e-14	6.60934e-14	CCAR1
ENSG00000156831	65.22	189.4	-1.68057	1.01678e-14	6.65801e-14	NSMCE2
ENSG00000091039	18.69	54.64	-1.68983	1.01928e-14	6.67036e-14	OSBPL8
ENSG00000105426	3.83	0.66	2.38935	1.03e-14	6.73648e-14	PTPRS
ENSG00000166012	41.62	122.64	-1.70138	1.04547e-14	6.83358e-14	TAF1D
ENSG00000129680	16.7	49.22	-1.70218	1.05732e-14	6.90694e-14	MAP7D3
ENSG00000050393	14.54	45.73	-1.79511	1.06044e-14	6.92322e-14	MCUR1
ENSG00000234616	19.53	4.14	2.09452	1.06183e-14	6.92814e-14	JRK
ENSG00000112378	109.55	26.99	1.87797	1.06453e-14	6.9416e-14	PERP
ENSG00000101596	14.92	42.53	-1.65352	1.07814e-14	7.02619e-14	SMCHD1
ENSG00000105576	21.73	5.34	1.88156	1.08133e-14	7.04278e-14	TNPO2
ENSG00000197265	56.21	164.19	-1.68887	1.08737e-14	7.07793e-14	GTF2E2
ENSG00000123240	26.43	77.3	-1.69059	1.09586e-14	7.12896e-14	OPTN
ENSG00000157837	57.23	14.26	1.86195	1.12787e-14	7.33286e-14	SPPL3
ENSG00000165113	4.13	17.17	-2.1963	1.13562e-14	7.37882e-14	GKAP1
ENSG00000038219	6.97	20.13	-1.67309	1.1625e-14	7.54899e-14	BOD1L1
ENSG00000130734	8.01	0.9	3.00998	1.18811e-14	7.71074e-14	ATG4D
ENSG00000163029	8.9	26.84	-1.73448	1.20112e-14	7.79057e-14	SMC6
ENSG00000135535	198.87	560.8	-1.63823	1.2022e-14	7.79295e-14	CD164
ENSG00000025796	31.55	90.54	-1.66328	1.23931e-14	8.02879e-14	SEC63
ENSG00000204310	40.2	8.46	2.10394	1.26686e-14	8.20238e-14	AGPAT1
ENSG00000135655	19.62	56.67	-1.67265	1.26866e-14	8.20917e-14	USP15
ENSG00000279767	73.01	14.94	2.14497	1.29517e-14	8.37576e-14	AL513523.10
ENSG00000076826	9.04	1.94	2.07801	1.30439e-14	8.43046e-14	CAMSAP3
ENSG00000171490	193.63	540.7	-1.62416	1.3102e-14	8.46298e-14	RSL1D1
ENSG00000158109	40.44	8.53	2.10153	1.33601e-14	8.6246e-14	TPRG1L
ENSG00000153162	15.19	2.74	2.32489	1.37933e-14	8.89904e-14	BMP6
ENSG00000184470	19.23	4.29	2.01856	1.38716e-14	8.94429e-14	TXNRD2
ENSG00000185324	33.03	7.74	1.94979	1.38819e-14	8.94564e-14	CDK10
ENSG00000166337	79.68	19.01	1.92403	1.42734e-14	9.19254e-14	TAF10
ENSG00000132254	60.57	15.42	1.83069	1.42916e-14	9.19885e-14	ARFIP2
ENSG00000109881	16.02	50.19	-1.78922	1.51522e-14	9.74704e-14	CCDC34
ENSG00000175745	9.91	1.08	3.04851	1.55707e-14	1.00104e-13	NR2F1
ENSG00000125841	57.06	12.64	2.03109	1.58602e-14	1.01905e-13	NRSN2
ENSG00000157933	7.94	1.2	2.57882	1.60476e-14	1.03007e-13	SKI
ENSG00000120709	23.01	4.57	2.18856	1.60505e-14	1.03007e-13	FAM53C
ENSG00000134146	11.49	38.43	-1.88371	1.63056e-14	1.04583e-13	DPH6
ENSG00000177192	51.15	13.21	1.81013	1.65567e-14	1.06131e-13	PUS1
ENSG00000114473	5.06	18.72	-2.02774	1.6596e-14	1.06321e-13	IQCG
ENSG00000001461	14.64	2.53	2.38621	1.72525e-14	1.10463e-13	NIPAL3
ENSG00000123415	44.48	10.63	1.92111	1.74454e-14	1.11632e-13	SMUG1
ENSG00000151773	2.3	12.94	-2.62572	1.75168e-14	1.12024e-13	CCDC122
ENSG00000167685	23.11	4.18	2.3216	1.77772e-14	1.13623e-13	ZNF444
ENSG00000149798	71.16	16.48	1.96711	1.78056e-14	1.13738e-13	CDC42EP2
ENSG00000133030	20.21	5.61	1.70606	1.81923e-14	1.1614e-13	MPRIP
ENSG00000104889	54.54	12.97	1.92873	1.82165e-14	1.16227e-13	RNASEH2A
ENSG00000048405	11.2	34.36	-1.75989	1.83826e-14	1.17218e-13	ZNF800
ENSG00000185963	15.62	3.51	2.0104	1.85338e-14	1.18114e-13	BICD2
ENSG00000152404	5.34	17.2	-1.82927	1.85463e-14	1.18125e-13	CWF19L2
ENSG00000135723	5.34	0.85	2.49635	1.86886e-14	1.18962e-13	FHOD1
ENSG00000135678	5.82	20.86	-1.98386	1.87543e-14	1.19311e-13	CPM
ENSG00000114745	18.22	3.65	2.17683	1.89931e-14	1.2076e-13	GORASP1
ENSG00000159256	7.52	22.97	-1.75245	1.95362e-14	1.24141e-13	MORC3
ENSG00000052126	15.4	44.15	-1.66215	1.9811e-14	1.25814e-13	PLEKHA5
ENSG00000177853	1.89	6.72	-1.96895	1.98789e-14	1.26173e-13	ZNF518A
ENSG00000164190	7.54	21.56	-1.65756	2.01307e-14	1.27697e-13	NIPBL
ENSG00000178852	0.97	4.72	-2.4172	2.03707e-14	1.29144e-13	EFCAB13
ENSG00000142453	35.94	9.13	1.83293	2.04512e-14	1.29579e-13	CARM1
ENSG00000086015	14.24	3.7	1.8013	2.05384e-14	1.30057e-13	MAST2
ENSG00000111077	6.42	1.28	2.17979	2.09231e-14	1.32416e-13	TNS2
ENSG00000163472	19.71	3.68	2.27781	2.13559e-14	1.35077e-13	TMEM79
ENSG00000081059	9.78	1.51	2.55034	2.16771e-14	1.3703e-13	TCF7
ENSG00000101104	15.94	3.4	2.08554	2.17269e-14	1.37265e-13	PABPC1L
ENSG00000015532	8.56	1.59	2.28649	2.25604e-14	1.42449e-13	XYLT2
ENSG00000197045	42.7	131.81	-1.76845	2.26477e-14	1.42918e-13	GMFB
ENSG00000116691	23.31	4.61	2.19516	2.27012e-14	1.43173e-13	MIIP
ENSG00000106400	395.64	111.59	1.68313	2.29533e-14	1.4468e-13	ZNHIT1
ENSG00000099999	6.64	0.62	3.27262	2.31785e-14	1.46015e-13	RNF215
ENSG00000158710	728.18	213.78	1.62547	2.35408e-14	1.48213e-13	TAGLN2
ENSG00000134602	21.99	65.62	-1.71945	2.40176e-14	1.51128e-13	STK26
ENSG00000183853	18.3	4.23	1.96957	2.41096e-14	1.51619e-13	KIRREL1
ENSG00000171163	13.12	2.38	2.31435	2.44192e-14	1.53478e-13	ZNF692
ENSG00000122786	20.08	57.74	-1.66649	2.45865e-14	1.54441e-13	CALD1
ENSG00000124535	99.43	28.24	1.67302	2.48699e-14	1.56132e-13	WRNIP1
ENSG00000116213	13.74	2.29	2.43972	2.51316e-14	1.57684e-13	WRAP73
ENSG00000072756	54.65	154.71	-1.64383	2.53862e-14	1.59191e-13	TRNT1
ENSG00000181588	22.29	5.22	1.94953	2.54092e-14	1.59244e-13	MEX3D
ENSG00000144559	13.37	40.7	-1.74774	2.56455e-14	1.60632e-13	TAMM41
ENSG00000112578	38.9	9.4	1.90501	2.63456e-14	1.64924e-13	BYSL
ENSG00000181458	6.84	26	-2.06681	2.69431e-14	1.68568e-13	TMEM45A
ENSG00000160352	2.86	11.11	-2.09844	2.71796e-14	1.6995e-13	ZNF714
ENSG00000141568	71.09	19.92	1.69277	2.76989e-14	1.73098e-13	FOXK2
ENSG00000144306	13.87	43.04	-1.77581	2.77448e-14	1.73287e-13	SCRN3
ENSG00000129682	7.23	26.04	-1.99042	2.85031e-14	1.77921e-13	FGF13
ENSG00000077097	24.4	67.83	-1.61782	2.86366e-14	1.78653e-13	TOP2B
ENSG00000082269	4.96	15.01	-1.73897	2.90736e-14	1.81275e-13	FAM135A
ENSG00000154146	51.78	5.36	3.12005	3.00161e-14	1.86939e-13	NRGN
ENSG00000174165	11.21	1.17	3.11326	3.00161e-14	1.86939e-13	ZDHHC24
ENSG00000128294	23.97	5.14	2.07645	3.00339e-14	1.86944e-13	TPST2
ENSG00000124783	86.82	242.78	-1.62611	3.01674e-14	1.87668e-13	SSR1
ENSG00000266086	212.88	618.14	-1.68032	3.0208e-14	1.87814e-13	AC015813.2
ENSG00000104885	7.6	1.76	1.97023	3.12593e-14	1.9424e-13	DOT1L
ENSG00000053524	1.39	5.54	-2.13571	3.19745e-14	1.98572e-13	MCF2L2
ENSG00000181817	64.29	12.06	2.26999	3.20629e-14	1.99008e-13	LSM10
ENSG00000130349	11.61	40.5	-1.94409	3.24709e-14	2.01386e-13	C6orf203
ENSG00000154511	15.32	47	-1.75934	3.24829e-14	2.01386e-13	FAM69A
ENSG00000148331	28.06	6.23	2.02711	3.32172e-14	2.05823e-13	ASB6
ENSG00000117308	99.39	26.99	1.73798	3.34875e-14	2.0738e-13	GALE
ENSG00000185386	11.26	1.25	3.02218	3.35211e-14	2.07471e-13	MAPK11
ENSG00000172590	41.13	6.15	2.59466	3.38903e-14	2.09638e-13	MRPL52
ENSG00000135241	30	84.55	-1.6375	3.44478e-14	2.12966e-13	PNPLA8
ENSG00000178252	29.42	8.04	1.72946	3.50397e-14	2.16503e-13	WDR6
ENSG00000132470	20.78	5.73	1.71512	3.54653e-14	2.19009e-13	ITGB4
ENSG00000066230	7.34	1.19	2.48518	3.61117e-14	2.22875e-13	SLC9A3
ENSG00000111775	397.53	110.57	1.70317	3.69374e-14	2.27843e-13	COX6A1
ENSG00000153551	18.39	2.49	2.73384	3.70982e-14	2.28706e-13	CMTM7
ENSG00000124067	4.59	0.68	2.61181	3.76068e-14	2.31711e-13	SLC12A4
ENSG00000119636	0.98	6.03	-2.7576	3.77855e-14	2.32682e-13	BBOF1
ENSG00000175348	43.7	8.99	2.13751	3.78111e-14	2.32708e-13	TMEM9B
ENSG00000060566	35.25	8.49	1.90962	3.79003e-14	2.33126e-13	CREB3L3
ENSG00000010404	39.08	10.25	1.78828	3.79408e-14	2.33244e-13	IDS
ENSG00000007080	89.29	22.51	1.84494	3.80966e-14	2.34071e-13	CCDC124
ENSG00000138138	24.48	72.88	-1.7163	3.86615e-14	2.37408e-13	ATAD1
ENSG00000155034	4.69	0.49	3.10645	3.89613e-14	2.39115e-13	FBXL18
ENSG00000172530	11.79	2.04	2.3885	3.91011e-14	2.39839e-13	BANP
ENSG00000138709	5.34	16.81	-1.79574	3.91415e-14	2.39952e-13	LARP1B
ENSG00000162244	777.95	230.34	1.61321	3.91834e-14	2.40075e-13	RPL29
ENSG00000164306	5.66	19.21	-1.90609	3.98924e-14	2.44282e-13	PRIMPOL
ENSG00000077232	30.12	84.61	-1.63266	4.0129e-14	2.45594e-13	DNAJC10
ENSG00000177239	48.12	13.52	1.6884	4.04808e-14	2.47609e-13	MAN1B1
ENSG00000122483	1.62	5.81	-1.98531	4.06688e-14	2.4862e-13	CCDC18
ENSG00000156531	28.87	84.07	-1.68429	4.08126e-14	2.4936e-13	PHF6
ENSG00000122515	12.74	2.84	2.02247	4.11507e-14	2.51286e-13	ZMIZ2
ENSG00000204564	11.14	1.67	2.58976	4.14731e-14	2.52972e-13	C6orf136
ENSG00000177051	9.25	1.39	2.58976	4.14731e-14	2.52972e-13	FBXO46
ENSG00000105612	47.35	11.62	1.88385	4.18497e-14	2.55127e-13	DNASE2
ENSG00000086504	120.14	33.02	1.72047	4.23677e-14	2.58141e-13	MRPL28
ENSG00000073605	3.83	15.26	-2.13533	4.27115e-14	2.60091e-13	GSDMB
ENSG00000231925	40.38	10.36	1.82004	4.39768e-14	2.67633e-13	TAPBP
ENSG00000174327	12.42	1.78	2.65125	4.39989e-14	2.67633e-13	SLC16A13
ENSG00000188186	149	39.69	1.7653	4.46117e-14	2.71211e-13	LAMTOR4
ENSG00000063854	52.74	13.05	1.87207	4.54113e-14	2.75919e-13	HAGH
ENSG00000111142	107.94	295.68	-1.59636	4.64099e-14	2.8183e-13	METAP2
ENSG00000149089	90.12	252.84	-1.63081	4.75025e-14	2.88305e-13	APIP
ENSG00000171055	26.87	77.97	-1.67924	4.75547e-14	2.88461e-13	FEZ2
ENSG00000102390	51.4	147.52	-1.66353	4.76184e-14	2.88688e-13	PBDC1
ENSG00000136279	61.15	16.41	1.75448	4.90396e-14	2.9714e-13	DBNL
ENSG00000175063	215.07	60.84	1.67878	4.91114e-14	2.9741e-13	UBE2C
ENSG00000154839	24.09	73.8	-1.75712	4.97754e-14	3.01265e-13	SKA1
ENSG00000102901	19.93	4.43	2.02481	5.07648e-14	3.07084e-13	CENPT
ENSG00000173193	11.73	32.92	-1.6306	5.09746e-14	3.08125e-13	PARP14
ENSG00000067221	11.91	1.61	2.7437	5.10494e-14	3.08125e-13	STOML1
ENSG00000142621	0.65	3.02	-2.35343	5.10494e-14	3.08125e-13	FHAD1
ENSG00000169435	2.71	12.37	-2.32704	5.10494e-14	3.08125e-13	RASSF6
ENSG00000147202	7.54	22.39	-1.7124	5.17362e-14	3.1196e-13	DIAPH2
ENSG00000141401	322.56	95.6	1.61182	5.17418e-14	3.1196e-13	IMPA2
ENSG00000161904	44.49	11.56	1.80165	5.28869e-14	3.18689e-13	LEMD2
ENSG00000179833	17.88	2.78	2.53563	5.29674e-14	3.18998e-13	SERTAD2
ENSG00000137710	45.31	125.23	-1.60909	5.33059e-14	3.2086e-13	RDX
ENSG00000125534	25.6	2.44	3.23498	5.38763e-14	3.24116e-13	PPDPF
ENSG00000196998	48.31	12.9	1.7623	5.46163e-14	3.28387e-13	WDR45
ENSG00000173786	108.06	30.43	1.68515	5.48099e-14	3.2937e-13	CNP
ENSG00000104497	9.21	31.06	-1.89586	5.56267e-14	3.34096e-13	SNX16
ENSG00000213923	7.96	0.89	3.00211	5.60107e-14	3.36218e-13	CSNK1E
ENSG00000160360	5.9	0.78	2.77853	5.62308e-14	3.37169e-13	GPSM1
ENSG00000158555	7.43	0.98	2.77261	5.62308e-14	3.37169e-13	GDPD5
ENSG00000105698	70.73	19.63	1.70609	5.6278e-14	3.37268e-13	USF2
ENSG00000182173	32.56	8.32	1.82506	5.67064e-14	3.39649e-13	TSEN54
ENSG00000155959	137.76	379.86	-1.60588	5.67518e-14	3.39735e-13	VBP1
ENSG00000141540	7.18	0.88	2.87871	5.698e-14	3.40915e-13	TTYH2
ENSG00000166681	189.97	531.94	-1.62798	5.71838e-14	3.41948e-13	BEX3
ENSG00000166716	30.11	8.37	1.70379	5.82835e-14	3.48157e-13	ZNF592
ENSG00000174953	25.17	70.01	-1.61822	5.82858e-14	3.48157e-13	DHX36
ENSG00000102878	7.23	0.78	3.05781	5.91499e-14	3.53126e-13	HSF4
ENSG00000162032	16.56	2.68	2.48236	5.93597e-14	3.54186e-13	SPSB3
ENSG00000169241	124.87	33.61	1.75052	5.94825e-14	3.54726e-13	SLC50A1
ENSG00000117448	55.52	13.96	1.84867	6.11437e-14	3.64434e-13	AKR1A1
ENSG00000138835	10.95	2.66	1.89734	6.12944e-14	3.64966e-13	RGS3
ENSG00000196199	5.86	18.15	-1.77424	6.12996e-14	3.64966e-13	MPHOSPH8
ENSG00000165661	50.12	13.84	1.71418	6.25117e-14	3.7198e-13	QSOX2
ENSG00000104976	13.04	1.76	2.73799	6.40056e-14	3.80663e-13	SNAPC2
ENSG00000116754	41.93	116.71	-1.61946	6.65756e-14	3.95733e-13	SRSF11
ENSG00000116251	569.46	1543.08	-1.58076	6.72079e-14	3.99275e-13	RPL22
ENSG00000102967	15.45	2.56	2.44864	6.72818e-14	3.99497e-13	DHODH
ENSG00000078142	10.91	31.75	-1.68345	6.75371e-14	4.00796e-13	PIK3C3
ENSG00000116809	7.05	1.12	2.51288	6.95972e-14	4.12798e-13	ZBTB17
ENSG00000127948	138.61	41.27	1.60523	7.03767e-14	4.17195e-13	POR
ENSG00000110931	27.38	6.87	1.85155	7.08666e-14	4.19872e-13	CAMKK2
ENSG00000047346	19.27	53.75	-1.62204	7.14056e-14	4.22837e-13	FAM214A
ENSG00000124444	29.11	4.03	2.70648	7.16787e-14	4.24225e-13	ZNF576
ENSG00000153922	12.97	36.05	-1.61721	7.21749e-14	4.26931e-13	CHD1
ENSG00000164081	49.26	12.01	1.89247	7.23497e-14	4.27734e-13	TEX264
ENSG00000105137	9.32	1.71	2.29936	7.33495e-14	4.33411e-13	SYDE1
ENSG00000149485	70.98	19.99	1.68539	7.69958e-14	4.54711e-13	FADS1
ENSG00000237649	39.75	10.8	1.73733	7.75615e-14	4.57805e-13	KIFC1
ENSG00000171067	52.24	13.8	1.77719	7.81297e-14	4.6091e-13	C11orf24
ENSG00000272602	1.38	6.65	-2.40257	7.8431e-14	4.62439e-13	ZNF595
ENSG00000133740	15.36	46.61	-1.74391	7.85502e-14	4.62893e-13	E2F5
ENSG00000165782	42.01	9.64	1.98021	7.89801e-14	4.65051e-13	TMEM55B
ENSG00000140464	11.55	2.8	1.8996	7.90013e-14	4.65051e-13	PML
ENSG00000039319	5.69	16.67	-1.69302	7.924e-14	4.66017e-13	ZFYVE16
ENSG00000137834	17.47	3.61	2.13211	7.92506e-14	4.66017e-13	SMAD6
ENSG00000142303	6.97	1.35	2.21964	8.07814e-14	4.74764e-13	ADAMTS10
ENSG00000198839	20.04	58.31	-1.68303	8.3247e-14	4.88993e-13	ZNF277
ENSG00000176155	8.25	1.8	2.05399	8.5359e-14	5.0113e-13	CCDC57
ENSG00000189057	10.18	30.2	-1.71109	8.64161e-14	5.07064e-13	FAM111B
ENSG00000105220	292.03	88.17	1.58505	8.64974e-14	5.07269e-13	GPI
ENSG00000129195	46.81	11.28	1.90922	8.66396e-14	5.07831e-13	PIMREG
ENSG00000130584	9.88	1.61	2.46834	8.72789e-14	5.11305e-13	ZBTB46
ENSG00000172428	28.93	5.42	2.27009	8.74597e-14	5.12091e-13	COPS9
ENSG00000102096	27.93	5.62	2.16752	8.83866e-14	5.16965e-13	PIM2
ENSG00000131116	39.3	7.91	2.16752	8.83866e-14	5.16965e-13	ZNF428
ENSG00000099331	16.87	4.73	1.69144	8.9238e-14	5.21666e-13	MYO9B
ENSG00000083799	22.69	62.83	-1.61167	9.01138e-14	5.26505e-13	CYLD
ENSG00000013374	44.96	122.62	-1.59016	9.06463e-14	5.29334e-13	NUB1
ENSG00000160226	9.88	1.01	3.13664	9.08373e-14	5.30166e-13	C21orf2
ENSG00000185787	359.12	962.58	-1.56506	9.12555e-14	5.32324e-13	MORF4L1
ENSG00000126267	456.66	128.65	1.68474	9.31253e-14	5.42942e-13	COX6B1
ENSG00000100304	65.19	18.48	1.67595	9.71889e-14	5.66051e-13	TTLL12
ENSG00000158805	10	1.67	2.43535	9.71923e-14	5.66051e-13	ZNF276
ENSG00000136108	17.55	50.01	-1.65301	9.72873e-14	5.66303e-13	CKAP2
ENSG00000225190	20.01	5.24	1.79055	9.79367e-14	5.6978e-13	PLEKHM1
ENSG00000120708	41.13	11.25	1.7266	1.02158e-13	5.94025e-13	TGFBI
ENSG00000212916	1.3	5.34	-2.17329	1.02861e-13	5.97795e-13	MAP10
ENSG00000106636	167.26	46.69	1.69781	1.04022e-13	6.04221e-13	YKT6
ENSG00000165802	114.8	33.57	1.63122	1.04533e-13	6.06866e-13	NSMF
ENSG00000127463	38.43	10.83	1.68381	1.05153e-13	6.10145e-13	EMC1
ENSG00000060642	9.73	1.39	2.6616	1.06092e-13	6.15267e-13	PIGV
ENSG00000167600	25.36	5.96	1.94554	1.06654e-13	6.182e-13	CYP2S1
ENSG00000148516	5.46	16.41	-1.73067	1.0704e-13	6.19983e-13	ZEB1
ENSG00000239779	35.71	8.34	1.95441	1.07075e-13	6.19983e-13	WBP1
ENSG00000277462	4.24	16.42	-2.09342	1.07732e-13	6.23276e-13	ZNF670
ENSG00000172037	5.71	1.25	2.04917	1.07758e-13	6.23276e-13	LAMB2
ENSG00000152147	39.53	114.73	-1.67941	1.0862e-13	6.27934e-13	GEMIN6
ENSG00000153201	18.09	48.67	-1.57068	1.10625e-13	6.39185e-13	RANBP2
ENSG00000125676	41.97	112.7	-1.56764	1.11514e-13	6.43983e-13	THOC2
ENSG00000184900	58.66	14.22	1.90107	1.12532e-13	6.49519e-13	SUMO3
ENSG00000147649	100.68	270.72	-1.56959	1.14522e-13	6.60657e-13	MTDH
ENSG00000102996	9.78	1.78	2.31446	1.14713e-13	6.61414e-13	MMP15
ENSG00000133275	45.15	12.02	1.76603	1.15374e-13	6.64872e-13	CSNK1G2
ENSG00000241878	17.51	3.55	2.15765	1.15444e-13	6.64927e-13	PISD
ENSG00000224051	23.31	3.38	2.63981	1.16503e-13	6.70673e-13	CPTP
ENSG00000136942	515.93	152.34	1.61706	1.18121e-13	6.79629e-13	RPL35
ENSG00000123643	8.29	1.04	2.84688	1.18842e-13	6.83422e-13	SLC36A1
ENSG00000131067	5.17	0.53	3.12927	1.19295e-13	6.85523e-13	GGT7
ENSG00000177548	10.58	1.81	2.40072	1.19333e-13	6.85523e-13	RABEP2
ENSG00000143126	3.84	0.87	1.99588	1.20919e-13	6.94272e-13	CELSR2
ENSG00000167550	18.99	2.18	2.97491	1.21368e-13	6.95971e-13	RHEBL1
ENSG00000254858	19.33	2.21	2.97491	1.21368e-13	6.95971e-13	MPV17L2
ENSG00000132376	22.16	4.95	2.01981	1.21406e-13	6.95971e-13	INPP5K
ENSG00000120533	196.5	535.49	-1.58886	1.23643e-13	7.08423e-13	ENY2
ENSG00000090266	109.13	28.71	1.78333	1.24433e-13	7.12578e-13	NDUFB2
ENSG00000181135	12.99	1.98	2.56554	1.31082e-13	7.50111e-13	ZNF707
ENSG00000188130	21.43	4.29	2.17702	1.31124e-13	7.50111e-13	MAPK12
ENSG00000138100	9.48	1.05	3.02927	1.3187e-13	7.53985e-13	TRIM54
ENSG00000144749	10.71	2.48	1.9643	1.32623e-13	7.57895e-13	LRIG1
ENSG00000155256	20.47	4.2	2.1389	1.33425e-13	7.62081e-13	ZFYVE27
ENSG00000163507	20.02	55.38	-1.61034	1.35642e-13	7.7434e-13	KIAA1524
ENSG00000189369	17.73	50.49	-1.65263	1.36012e-13	7.76048e-13	GSPT2
ENSG00000172819	19.56	4.34	2.02749	1.36288e-13	7.77217e-13	RARG
ENSG00000185246	9.13	27.41	-1.72771	1.40869e-13	8.02923e-13	PRPF39
ENSG00000160392	14.93	2.83	2.25503	1.41462e-13	8.05886e-13	C19orf47
ENSG00000036054	11.74	34.13	-1.68189	1.41755e-13	8.07135e-13	TBC1D23
ENSG00000137628	2.15	6.92	-1.82982	1.43221e-13	8.15058e-13	DDX60
ENSG00000122484	7.25	22.68	-1.78686	1.43754e-13	8.17665e-13	RPAP2
ENSG00000070526	11.85	2.26	2.24555	1.43919e-13	8.18181e-13	ST6GALNAC1
ENSG00000122674	16.01	46.85	-1.69124	1.45504e-13	8.26759e-13	CCZ1
ENSG00000169288	16.75	50.85	-1.74388	1.45797e-13	8.27994e-13	MRPL1
ENSG00000241127	12.36	38.75	-1.79058	1.4651e-13	8.31616e-13	YAE1D1
ENSG00000177606	46.63	11.6	1.86364	1.5147e-13	8.59322e-13	JUN
ENSG00000178177	1.16	3.99	-1.92079	1.55256e-13	8.80345e-13	LCORL
ENSG00000041357	383.54	1019.33	-1.55278	1.56446e-13	8.86636e-13	PSMA4
ENSG00000159086	15.69	43.67	-1.61917	1.62368e-13	9.19722e-13	PAXBP1
ENSG00000079999	9.72	1.82	2.26884	1.64784e-13	9.32927e-13	KEAP1
ENSG00000204356	71	191.76	-1.57602	1.65418e-13	9.36029e-13	NELFE
ENSG00000168556	11.22	36.57	-1.84565	1.66051e-13	9.39125e-13	ING2
ENSG00000105202	380.99	1009.99	-1.54912	1.67748e-13	9.48237e-13	FBL
ENSG00000186063	51.99	144.25	-1.61465	1.68391e-13	9.51377e-13	AIDA
ENSG00000161980	151.7	38.37	1.83973	1.68563e-13	9.51861e-13	POLR3K
ENSG00000129514	22.88	5.18	1.99793	1.68729e-13	9.52306e-13	FOXA1
ENSG00000167118	96.9	24.86	1.81936	1.69337e-13	9.55248e-13	URM1
ENSG00000140279	0.48	2.43	-2.48496	1.7243e-13	9.72192e-13	DUOX2
ENSG00000168140	8.09	1.3	2.49111	1.76356e-13	9.93819e-13	VASN
ENSG00000140350	218.1	581.68	-1.55783	1.79434e-13	1.01064e-12	ANP32A
ENSG00000164733	488.66	149.81	1.56298	1.89601e-13	1.06736e-12	CTSB
ENSG00000253719	131.76	31.36	1.92741	1.9055e-13	1.07215e-12	ATXN7L3B
ENSG00000155393	22.2	61.56	-1.61399	1.92495e-13	1.08254e-12	HEATR3
ENSG00000170265	18.65	4.42	1.93363	1.93351e-13	1.08679e-12	ZNF282
ENSG00000116918	22.16	65.54	-1.70694	1.93814e-13	1.08884e-12	TSNAX
ENSG00000151304	6.76	22.6	-1.88201	1.95289e-13	1.09656e-12	SRFBP1
ENSG00000172757	1465.24	453.28	1.55	1.98262e-13	1.11249e-12	CFL1
ENSG00000120509	233.38	65.72	1.6853	1.98329e-13	1.11249e-12	PDZD11
ENSG00000108375	15.3	3.7	1.90228	2.0009e-13	1.12179e-12	RNF43
ENSG00000079432	13.71	3.89	1.67341	2.01298e-13	1.12799e-12	CIC
ENSG00000087245	13.65	2.87	2.10301	2.02009e-13	1.13139e-12	MMP2
ENSG00000131148	81.27	20.82	1.82136	2.02389e-13	1.13295e-12	EMC8
ENSG00000127564	28.29	7.41	1.78985	2.04644e-13	1.14498e-12	PKMYT1
ENSG00000185101	6.06	0.88	2.6444	2.07858e-13	1.16237e-12	ANO9
ENSG00000135315	1.1	4.26	-2.09924	2.09135e-13	1.16891e-12	CEP162
ENSG00000076604	72.58	20.91	1.65235	2.09562e-13	1.1707e-12	TRAF4
ENSG00000172115	801.69	2120.09	-1.54563	2.16375e-13	1.20815e-12	CYCS
ENSG00000205707	47.52	140.19	-1.70295	2.17027e-13	1.21117e-12	ETFRF1
ENSG00000129675	2.35	8.67	-2.02692	2.26804e-13	1.26509e-12	ARHGEF6
ENSG00000159202	91.59	26	1.6738	2.27613e-13	1.26896e-12	UBE2Z
ENSG00000132740	9.32	2.02	2.06382	2.28013e-13	1.27054e-12	IGHMBP2
ENSG00000125755	22.36	6.28	1.68854	2.34804e-13	1.30772e-12	SYMPK
ENSG00000170525	35.21	9.63	1.72707	2.38188e-13	1.32589e-12	PFKFB3
ENSG00000198146	27.53	75.11	-1.59064	2.54276e-13	1.41473e-12	ZNF770
ENSG00000020922	20.07	55.52	-1.61043	2.55355e-13	1.42001e-12	MRE11
ENSG00000115904	15.85	43.07	-1.58488	2.57147e-13	1.42925e-12	SOS1
ENSG00000176946	30.45	7.98	1.78927	2.60409e-13	1.44665e-12	THAP4
ENSG00000086062	60.9	164.51	-1.57624	2.62647e-13	1.45834e-12	B4GALT1
ENSG00000117362	463.47	142.19	1.56199	2.62999e-13	1.45955e-12	APH1A
ENSG00000273604	10.26	1.2	2.94018	2.63995e-13	1.46434e-12	EPOP
ENSG00000164323	22.23	62.09	-1.62396	2.6519e-13	1.47022e-12	CFAP97
ENSG00000154217	22.05	63.51	-1.66838	2.65423e-13	1.47077e-12	PITPNC1
ENSG00000086548	386.92	118.92	1.55929	2.65984e-13	1.47313e-12	CEACAM6
ENSG00000160999	10.17	1.92	2.26354	2.66151e-13	1.47331e-12	SH2B2
ENSG00000164405	290.69	79.29	1.73123	2.68139e-13	1.48356e-12	UQCRQ
ENSG00000116863	21	4.19	2.18071	2.7153e-13	1.50157e-12	ADPRHL2
ENSG00000065057	31.79	7.17	2.00413	2.7263e-13	1.50689e-12	NTHL1
ENSG00000132906	9.57	1.26	2.77971	2.76662e-13	1.52841e-12	CASP9
ENSG00000143977	246.63	660.09	-1.56285	2.76894e-13	1.52892e-12	SNRPG
ENSG00000110330	28.41	77.59	-1.59177	2.78633e-13	1.53774e-12	BIRC2
ENSG00000167863	363.55	959.51	-1.54273	2.79697e-13	1.54284e-12	ATP5H
ENSG00000145901	44.7	12.63	1.68021	2.82674e-13	1.55847e-12	TNIP1
ENSG00000204104	9.96	29.04	-1.6856	2.90528e-13	1.60098e-12	TRAF3IP1
ENSG00000172071	8.78	24.76	-1.63873	2.92441e-13	1.6107e-12	EIF2AK3
ENSG00000138131	4.52	0.45	3.16466	2.95331e-13	1.6258e-12	LOXL4
ENSG00000162385	62.47	177.6	-1.64961	2.9973e-13	1.64919e-12	MAGOH
ENSG00000115053	414.16	1081.15	-1.52692	3.00077e-13	1.65027e-12	NCL
ENSG00000109065	31.44	6.69	2.08906	3.03182e-13	1.66651e-12	NAT9
ENSG00000112200	4.52	13.12	-1.68066	3.0838e-13	1.69423e-12	ZNF451
ENSG00000121864	22.4	62.87	-1.631	3.09594e-13	1.70005e-12	ZNF639
ENSG00000100226	25.25	6.77	1.75492	3.11937e-13	1.71206e-12	GTPBP1
ENSG00000120942	21.6	4.47	2.12708	3.12227e-13	1.71279e-12	UBIAD1
ENSG00000144043	36.09	6.98	2.22443	3.1618e-13	1.73274e-12	TEX261
[truncated: 8,957 more rows]

## Sheet: Table S7
Table S7: HCCLM3_CD151sh_vs_HCCLM3_Mock Gene Ontology (GO) analyse-biological process (BP)
ID	Description	GeneRatio	BgRatio	pvalue	geneID	Count
GO:0045944	BP positive regulation of transcription by RNA polymerase II	21/235	1116/21724	0.00991889	ENSG00000008710/ENSG00000106366/ENSG00000106948/ENSG00000108509/ENSG00000115008/ENSG00000124664/ENSG00000125378/ENSG00000128272/ENSG00000134954/ENSG00000135373/ENSG00000147883/ENSG00000162772/ENSG00000164463/ENSG00000164683/ENSG00000164850/ENSG00000173210/ENSG00000175197/ENSG00000203883/ENSG00000245848/ENSG00000260428/ENSG00000260916	21
GO:0006915	BP apoptotic process	16/235	750/21724	0.00781297	ENSG00000028137/ENSG00000049249/ENSG00000087074/ENSG00000101255/ENSG00000115008/ENSG00000128965/ENSG00000134684/ENSG00000144468/ENSG00000146674/ENSG00000150593/ENSG00000164850/ENSG00000168209/ENSG00000175197/ENSG00000176907/ENSG00000178607/ENSG00000197405	16
GO:0008285	BP negative regulation of cell proliferation	15/235	459/21724	0.000153522	ENSG00000049249/ENSG00000115008/ENSG00000125378/ENSG00000133639/ENSG00000134954/ENSG00000137834/ENSG00000140105/ENSG00000146674/ENSG00000147883/ENSG00000163739/ENSG00000164850/ENSG00000168646/ENSG00000204388/ENSG00000204389/ENSG00000245848	15
GO:0043066	BP negative regulation of apoptotic process	15/235	566/21724	0.00134477	ENSG00000070669/ENSG00000116761/ENSG00000125378/ENSG00000137801/ENSG00000137834/ENSG00000144468/ENSG00000150593/ENSG00000163697/ENSG00000167601/ENSG00000176907/ENSG00000181885/ENSG00000198157/ENSG00000204388/ENSG00000204389/ENSG00000260428	15
GO:0045892	BP negative regulation of transcription, DNA-templated	14/235	580/21724	0.004451	ENSG00000101255/ENSG00000108551/ENSG00000109971/ENSG00000125378/ENSG00000129757/ENSG00000150593/ENSG00000162772/ENSG00000164683/ENSG00000175197/ENSG00000183779/ENSG00000203883/ENSG00000245848/ENSG00000260428/ENSG00000265763	14
GO:0008284	BP positive regulation of cell proliferation	13/235	560/21724	0.00824439	ENSG00000109321/ENSG00000125378/ENSG00000134954/ENSG00000137801/ENSG00000162772/ENSG00000164850/ENSG00000167508/ENSG00000181885/ENSG00000182199/ENSG00000183779/ENSG00000198157/ENSG00000260428/ENSG00000260916	13
GO:0010628	BP positive regulation of gene expression	12/235	398/21724	0.00139143	ENSG00000087074/ENSG00000115008/ENSG00000125378/ENSG00000128165/ENSG00000128272/ENSG00000140105/ENSG00000162772/ENSG00000164850/ENSG00000198157/ENSG00000204388/ENSG00000204389/ENSG00000260428	12
GO:0006954	BP inflammatory response	12/235	452/21724	0.00393621	ENSG00000028137/ENSG00000049249/ENSG00000108691/ENSG00000115008/ENSG00000136689/ENSG00000137801/ENSG00000163739/ENSG00000164850/ENSG00000167601/ENSG00000168297/ENSG00000196136/ENSG00000197405	12
GO:0043065	BP positive regulation of apoptotic process	10/235	365/21724	0.00663332	ENSG00000124664/ENSG00000125378/ENSG00000128272/ENSG00000146674/ENSG00000152409/ENSG00000160145/ENSG00000163697/ENSG00000164850/ENSG00000176046/ENSG00000265972	10
GO:0007050	BP cell cycle arrest	9/235	145/21724	2.948e-05	ENSG00000008710/ENSG00000087074/ENSG00000129757/ENSG00000137801/ENSG00000147883/ENSG00000152409/ENSG00000163697/ENSG00000175197/ENSG00000178607	9
GO:0008652	BP cellular amino acid biosynthetic process	8/235	45/21724	2.54121e-08	ENSG00000070669/ENSG00000092621/ENSG00000116761/ENSG00000120053/ENSG00000135069/ENSG00000146733/ENSG00000160200/ENSG00000166123	8
GO:0006986	BP response to unfolded protein	8/235	71/21724	9.84936e-07	ENSG00000109971/ENSG00000126803/ENSG00000128965/ENSG00000137801/ENSG00000164463/ENSG00000175197/ENSG00000178607/ENSG00000204389	8
GO:0034976	BP response to endoplasmic reticulum stress	8/235	84/21724	3.57716e-06	ENSG00000087074/ENSG00000101255/ENSG00000113739/ENSG00000128272/ENSG00000135842/ENSG00000137801/ENSG00000175197/ENSG00000178607	8
GO:0045766	BP positive regulation of angiogenesis	8/235	119/21724	4.65361e-05	ENSG00000106366/ENSG00000115008/ENSG00000128165/ENSG00000133639/ENSG00000134954/ENSG00000137801/ENSG00000171236/ENSG00000197405	8
GO:0001525	BP angiogenesis	8/235	241/21724	0.00485847	ENSG00000106366/ENSG00000108691/ENSG00000125378/ENSG00000128165/ENSG00000136720/ENSG00000140105/ENSG00000164683/ENSG00000203883	8
GO:0030968	BP endoplasmic reticulum unfolded protein response	7/235	56/21724	2.34211e-06	ENSG00000087074/ENSG00000113739/ENSG00000116761/ENSG00000162772/ENSG00000164463/ENSG00000175197/ENSG00000178607	7
GO:0009612	BP response to mechanical stimulus	7/235	65/21724	6.47363e-06	ENSG00000070669/ENSG00000108691/ENSG00000134954/ENSG00000137801/ENSG00000146733/ENSG00000160145/ENSG00000265972	7
GO:0001666	BP response to hypoxia	7/235	177/21724	0.00321412	ENSG00000104368/ENSG00000108691/ENSG00000122861/ENSG00000134954/ENSG00000137801/ENSG00000168209/ENSG00000198626	7
GO:0032496	BP response to lipopolysaccharide	7/235	194/21724	0.00529615	ENSG00000028137/ENSG00000049249/ENSG00000100889/ENSG00000108691/ENSG00000163347/ENSG00000163739/ENSG00000197405	7
GO:0036499	BP PERK-mediated unfolded protein response	6/235	12/21724	1.31568e-09	ENSG00000070669/ENSG00000108691/ENSG00000128272/ENSG00000146678/ENSG00000162772/ENSG00000175197	6
GO:0070059	BP intrinsic apoptotic signaling pathway in response to endoplasmic reticulum stress	6/235	37/21724	2.63974e-06	ENSG00000087074/ENSG00000101255/ENSG00000128272/ENSG00000128965/ENSG00000175197/ENSG00000178607	6
GO:0045599	BP negative regulation of fat cell differentiation	6/235	51/21724	1.8022e-05	ENSG00000101255/ENSG00000140044/ENSG00000164850/ENSG00000175197/ENSG00000181004/ENSG00000186480	6
GO:0006418	BP tRNA aminoacylation for protein translation	6/235	57/21724	3.44025e-05	ENSG00000031698/ENSG00000106105/ENSG00000110619/ENSG00000134684/ENSG00000140105/ENSG00000166986	6
GO:0008203	BP cholesterol metabolic process	6/235	89/21724	0.000413307	ENSG00000067064/ENSG00000110921/ENSG00000112972/ENSG00000167508/ENSG00000186480/ENSG00000245848	6
GO:0030509	BP BMP signaling pathway	6/235	90/21724	0.000438881	ENSG00000125378/ENSG00000130513/ENSG00000137834/ENSG00000150593/ENSG00000198626/ENSG00000260428	6
GO:0008202	BP steroid metabolic process	6/235	122/21724	0.00214135	ENSG00000067064/ENSG00000110921/ENSG00000112972/ENSG00000167508/ENSG00000186480/ENSG00000213648	6
GO:0071356	BP cellular response to tumor necrosis factor	6/235	135/21724	0.00354531	ENSG00000100889/ENSG00000108691/ENSG00000137801/ENSG00000163347/ENSG00000164850/ENSG00000245848	6
GO:0019221	BP cytokine-mediated signaling pathway	6/235	153/21724	0.00649205	ENSG00000108691/ENSG00000115008/ENSG00000140279/ENSG00000147168/ENSG00000174564/ENSG00000245848	6
GO:0016126	BP sterol biosynthetic process	5/235	30/21724	1.62214e-05	ENSG00000067064/ENSG00000110921/ENSG00000112972/ENSG00000167508/ENSG00000186480	5
GO:0045540	BP regulation of cholesterol biosynthetic process	5/235	35/21724	3.53601e-05	ENSG00000067064/ENSG00000110921/ENSG00000112972/ENSG00000167508/ENSG00000169710	5
GO:0006695	BP cholesterol biosynthetic process	5/235	41/21724	7.74293e-05	ENSG00000067064/ENSG00000110921/ENSG00000112972/ENSG00000167508/ENSG00000186480	5
GO:0006094	BP gluconeogenesis	5/235	48/21724	0.000166366	ENSG00000100889/ENSG00000120053/ENSG00000128272/ENSG00000162772/ENSG00000266953	5
GO:0034605	BP cellular response to heat	5/235	59/21724	0.000441698	ENSG00000115008/ENSG00000137801/ENSG00000176907/ENSG00000204388/ENSG00000204389	5
GO:0032869	BP cellular response to insulin stimulus	5/235	86/21724	0.0024277	ENSG00000101255/ENSG00000108691/ENSG00000116285/ENSG00000120053/ENSG00000166986	5
GO:0046718	BP viral entry into host cell	5/235	101/21724	0.00484765	ENSG00000110876/ENSG00000163347/ENSG00000167601/ENSG00000204388/ENSG00000204389	5
GO:0034599	BP cellular response to oxidative stress	5/235	104/21724	0.00548392	ENSG00000116701/ENSG00000121350/ENSG00000130766/ENSG00000204388/ENSG00000204389	5
GO:0006563	BP L-serine metabolic process	4/235	6/21724	1.96861e-07	ENSG00000092621/ENSG00000146733/ENSG00000160200/ENSG00000182199	4
GO:0006564	BP L-serine biosynthetic process	4/235	6/21724	1.96861e-07	ENSG00000092621/ENSG00000135069/ENSG00000146733/ENSG00000182199	4
GO:0008299	BP isoprenoid biosynthetic process	4/235	15/21724	1.65908e-05	ENSG00000067064/ENSG00000110921/ENSG00000112972/ENSG00000167508	4
GO:0046655	BP folic acid metabolic process	4/235	18/21724	3.62549e-05	ENSG00000120254/ENSG00000136010/ENSG00000173638/ENSG00000182199	4
GO:0042326	BP negative regulation of phosphorylation	4/235	20/21724	5.64354e-05	ENSG00000106070/ENSG00000125378/ENSG00000129757/ENSG00000147883	4
GO:0042789	BP mRNA transcription by RNA polymerase II	4/235	24/21724	0.000119638	ENSG00000128272/ENSG00000175197/ENSG00000197405/ENSG00000203883	4
GO:0030511	BP positive regulation of transforming growth factor beta receptor signaling pathway	4/235	25/21724	0.000141222	ENSG00000129757/ENSG00000137801/ENSG00000147883/ENSG00000171236	4
GO:0042026	BP protein refolding	4/235	25/21724	0.000141222	ENSG00000109971/ENSG00000126803/ENSG00000204388/ENSG00000204389	4
GO:0006024	BP glycosaminoglycan biosynthetic process	4/235	40/21724	0.000898594	ENSG00000002587/ENSG00000136720/ENSG00000166507/ENSG00000176022	4
GO:0009058	BP biosynthetic process	4/235	40/21724	0.000898594	ENSG00000120053/ENSG00000136010/ENSG00000166123/ENSG00000169710	4
GO:0032757	BP positive regulation of interleukin-8 production	4/235	40/21724	0.000898594	ENSG00000106366/ENSG00000175197/ENSG00000204388/ENSG00000204389	4
GO:0003333	BP amino acid transmembrane transport	4/235	42/21724	0.00108213	ENSG00000115902/ENSG00000139514/ENSG00000151012/ENSG00000196517	4
GO:0045786	BP negative regulation of cell cycle	4/235	42/21724	0.00108213	ENSG00000125378/ENSG00000150593/ENSG00000176046/ENSG00000245848	4
GO:0006865	BP amino acid transport	4/235	52/21724	0.00240593	ENSG00000115902/ENSG00000139514/ENSG00000151012/ENSG00000196517	4
GO:0071333	BP cellular response to glucose stimulus	4/235	59/21724	0.00381381	ENSG00000100889/ENSG00000108691/ENSG00000164850/ENSG00000178607	4
GO:0006694	BP steroid biosynthetic process	4/235	70/21724	0.00700754	ENSG00000067064/ENSG00000110921/ENSG00000112972/ENSG00000167508	4
GO:0051384	BP response to glucocorticoid	4/235	76/21724	0.00932666	ENSG00000108691/ENSG00000109321/ENSG00000120053/ENSG00000136689	4
GO:0003184	BP pulmonary valve morphogenesis	3/235	10/21724	0.000141791	ENSG00000125378/ENSG00000137834/ENSG00000164683	3
GO:0014909	BP smooth muscle cell migration	3/235	13/21724	0.00032991	ENSG00000104368/ENSG00000122861/ENSG00000160145	3
GO:1990440	BP positive regulation of transcription from RNA polymerase II promoter in response to endoplasmic reticulum stress	3/235	14/21724	0.000416539	ENSG00000128272/ENSG00000162772/ENSG00000175197	3
GO:2000353	BP positive regulation of endothelial cell apoptotic process	3/235	15/21724	0.000516526	ENSG00000137801/ENSG00000150593/ENSG00000164850	3
GO:0010759	BP positive regulation of macrophage chemotaxis	3/235	16/21724	0.000630663	ENSG00000108691/ENSG00000137801/ENSG00000197405	3
GO:0015012	BP heparan sulfate proteoglycan biosynthetic process	3/235	17/21724	0.000759711	ENSG00000136720/ENSG00000166507/ENSG00000176022	3
GO:0090084	BP negative regulation of inclusion body assembly	3/235	18/21724	0.000904402	ENSG00000126803/ENSG00000204388/ENSG00000204389	3
GO:0036120	BP cellular response to platelet-derived growth factor stimulus	3/235	19/21724	0.00106544	ENSG00000108691/ENSG00000116285/ENSG00000166986	3
GO:0016338	BP calcium-independent cell-cell adhesion via plasma membrane cell-adhesion molecules	3/235	21/21724	0.00143923	ENSG00000163347/ENSG00000165376/ENSG00000181885	3
GO:0042730	BP fibrinolysis	3/235	22/21724	0.00165325	ENSG00000104368/ENSG00000106366/ENSG00000122861	3
GO:0032967	BP positive regulation of collagen biosynthetic process	3/235	25/21724	0.00241087	ENSG00000108691/ENSG00000125378/ENSG00000260428	3
GO:0010575	BP positive regulation of vascular endothelial growth factor production	3/235	27/21724	0.00301764	ENSG00000115008/ENSG00000128272/ENSG00000197405	3
GO:0045746	BP negative regulation of Notch signaling pathway	3/235	28/21724	0.00335301	ENSG00000128965/ENSG00000164683/ENSG00000176907	3
GO:0006730	BP one-carbon metabolic process	3/235	30/21724	0.00409	ENSG00000120254/ENSG00000136010/ENSG00000182199	3
GO:0006402	BP mRNA catabolic process	3/235	33/21724	0.00536716	ENSG00000178607/ENSG00000204388/ENSG00000204389	3
GO:0048286	BP lung alveolus development	3/235	33/21724	0.00536716	ENSG00000116285/ENSG00000125378/ENSG00000136720	3
GO:0071549	BP cellular response to dexamethasone stimulus	3/235	34/21724	0.00584014	ENSG00000108691/ENSG00000116285/ENSG00000168209	3
GO:0042149	BP cellular response to glucose starvation	3/235	37/21724	0.0074054	ENSG00000070669/ENSG00000128272/ENSG00000130766	3
GO:0071392	BP cellular response to estradiol stimulus	3/235	37/21724	0.0074054	ENSG00000108691/ENSG00000164850/ENSG00000183779	3
GO:0048469	BP cell maturation	3/235	38/21724	0.00797687	ENSG00000167601/ENSG00000203883/ENSG00000245848	3
GO:0032570	BP response to progesterone	3/235	41/21724	0.00984399	ENSG00000108691/ENSG00000137801/ENSG00000265972	3
GO:0016259	BP selenocysteine metabolic process	2/235	3/21724	0.000347079	ENSG00000031698/ENSG00000109618	2
GO:0019287	BP isopentenyl diphosphate biosynthetic process, mevalonate pathway	2/235	3/21724	0.000347079	ENSG00000110921/ENSG00000167508	2
GO:0019343	BP cysteine biosynthetic process via cystathionine	2/235	3/21724	0.000347079	ENSG00000116761/ENSG00000160200	2
GO:0035990	BP tendon cell differentiation	2/235	3/21724	0.000347079	ENSG00000125378/ENSG00000260428	2
GO:0035993	BP deltoid tuberosity development	2/235	3/21724	0.000347079	ENSG00000125378/ENSG00000260428	2
GO:0061035	BP regulation of cartilage development	2/235	3/21724	0.000347079	ENSG00000125378/ENSG00000260428	2
GO:0070814	BP hydrogen sulfide biosynthetic process	2/235	3/21724	0.000347079	ENSG00000116761/ENSG00000160200	2
GO:0019344	BP cysteine biosynthetic process	2/235	4/21724	0.000689199	ENSG00000116761/ENSG00000160200	2
GO:0019346	BP transsulfuration	2/235	4/21724	0.000689199	ENSG00000116761/ENSG00000160200	2
GO:1901896	BP positive regulation of calcium-transporting ATPase activity	2/235	4/21724	0.000689199	ENSG00000126803/ENSG00000198626	2
GO:0001660	BP fever generation	2/235	5/21724	0.00114046	ENSG00000115008/ENSG00000136689	2
GO:0030321	BP transepithelial chloride transport	2/235	5/21724	0.00114046	ENSG00000167995/ENSG00000171631	2
GO:0036091	BP positive regulation of transcription from RNA polymerase II promoter in response to oxidative stress	2/235	5/21724	0.00114046	ENSG00000128272/ENSG00000130766	2
GO:0097056	BP selenocysteinyl-tRNA(Sec) biosynthetic process	2/235	5/21724	0.00114046	ENSG00000031698/ENSG00000109618	2
GO:0060363	BP cranial suture morphogenesis	2/235	6/21724	0.0016985	ENSG00000125378/ENSG00000186480	2
GO:0010757	BP negative regulation of plasminogen activation	2/235	7/21724	0.00236095	ENSG00000106366/ENSG00000137801	2
GO:0043567	BP regulation of insulin-like growth factor receptor signaling pathway	2/235	7/21724	0.00236095	ENSG00000146674/ENSG00000146678	2
GO:0060428	BP lung epithelium development	2/235	7/21724	0.00236095	ENSG00000008710/ENSG00000116285	2
GO:0072205	BP metanephric collecting duct development	2/235	7/21724	0.00236095	ENSG00000008710/ENSG00000125378	2
GO:0003139	BP secondary heart field specification	2/235	8/21724	0.00312552	ENSG00000125378/ENSG00000168646	2
GO:0034616	BP response to laminar fluid shear stress	2/235	8/21724	0.00312552	ENSG00000134954/ENSG00000137834	2
GO:0043620	BP regulation of DNA-templated transcription in response to stress	2/235	8/21724	0.00312552	ENSG00000175197/ENSG00000176907	2
GO:0002544	BP chronic inflammatory response	2/235	9/21724	0.00398994	ENSG00000108691/ENSG00000137801	2
GO:0006544	BP glycine metabolic process	2/235	9/21724	0.00398994	ENSG00000092621/ENSG00000182199	2
GO:0060137	BP maternal process involved in parturition	2/235	9/21724	0.00398994	ENSG00000108691/ENSG00000160145	2
GO:0035999	BP tetrahydrofolate interconversion	2/235	10/21724	0.00495198	ENSG00000120254/ENSG00000182199	2
GO:0046653	BP tetrahydrofolate metabolic process	2/235	10/21724	0.00495198	ENSG00000120254/ENSG00000182199	2
GO:0010469	BP regulation of signaling receptor activity	2/235	11/21724	0.00600944	ENSG00000106366/ENSG00000122861	2
GO:0031639	BP plasminogen activation	2/235	11/21724	0.00600944	ENSG00000104368/ENSG00000122861	2
GO:0051918	BP negative regulation of fibrinolysis	2/235	11/21724	0.00600944	ENSG00000106366/ENSG00000137801	2
GO:0070370	BP cellular heat acclimation	2/235	11/21724	0.00600944	ENSG00000204388/ENSG00000204389	2
GO:0070434	BP positive regulation of nucleotide-binding oligomerization domain containing 2 signaling pathway	2/235	11/21724	0.00600944	ENSG00000204388/ENSG00000204389	2
GO:0071548	BP response to dexamethasone	2/235	11/21724	0.00600944	ENSG00000100889/ENSG00000163347	2
GO:0006107	BP oxaloacetate metabolic process	2/235	12/21724	0.00716016	ENSG00000100889/ENSG00000120053	2
GO:0048266	BP behavioral response to pain	2/235	12/21724	0.00716016	ENSG00000137801/ENSG00000179403	2
GO:0090063	BP positive regulation of microtubule nucleation	2/235	12/21724	0.00716016	ENSG00000204388/ENSG00000204389	2
GO:1903825	BP organic acid transmembrane transport	2/235	12/21724	0.00716016	ENSG00000168065/ENSG00000196517	2
GO:0030194	BP positive regulation of blood coagulation	2/235	13/21724	0.00840202	ENSG00000106366/ENSG00000137801	2
GO:0045943	BP positive regulation of transcription by RNA polymerase I	2/235	13/21724	0.00840202	ENSG00000087074/ENSG00000128272	2
GO:0071318	BP cellular response to ATP	2/235	13/21724	0.00840202	ENSG00000108691/ENSG00000241360	2
GO:0014912	BP negative regulation of smooth muscle cell migration	2/235	14/21724	0.00973294	ENSG00000106366/ENSG00000146674	2
GO:0042711	BP maternal behavior	2/235	14/21724	0.00973294	ENSG00000160145/ENSG00000164463	2
GO:0045717	BP negative regulation of fatty acid biosynthetic process	2/235	14/21724	0.00973294	ENSG00000101255/ENSG00000186480	2

## Sheet: Table S8
Table S8: MHCC97H_CD151sh_vs_MHCC97H_Mock Gene Ontology (GO) analyse-biological process (BP)
ID	Description	GeneRatio	BgRatio	pvalue	geneID	Count
GO:0045944	BP positive regulation of transcription by RNA polymerase II	322/5261	1116/21724	0.000151486	ENSG00000007866/ENSG00000007968/ENSG00000008441/ENSG00000008710/ENSG00000012048/ENSG00000012504/ENSG00000014824/ENSG00000020426/ENSG00000025156/ENSG00000025293/ENSG00000025434/ENSG00000029153/ENSG00000032219/ENSG00000042429/ENSG00000054267/ENSG00000058272/ENSG00000060566/ENSG00000064313/ENSG00000064932/ENSG00000065029/ENSG00000065970/ENSG00000067082/ENSG00000068001/ENSG00000068024/ENSG00000068305…	322
GO:0007049	BP cell cycle	290/5261	674/21724	1.02358e-27	ENSG00000002822/ENSG00000005483/ENSG00000006451/ENSG00000006634/ENSG00000007080/ENSG00000007968/ENSG00000008128/ENSG00000010292/ENSG00000011454/ENSG00000012048/ENSG00000013810/ENSG00000020426/ENSG00000023287/ENSG00000040275/ENSG00000047410/ENSG00000058453/ENSG00000060339/ENSG00000062650/ENSG00000064102/ENSG00000064961/ENSG00000065135/ENSG00000065243/ENSG00000066279/ENSG00000067208/ENSG00000068028…	290
GO:0006915	BP apoptotic process	259/5261	750/21724	6.73903e-11	ENSG00000002330/ENSG00000003400/ENSG00000006327/ENSG00000008128/ENSG00000010322/ENSG00000012048/ENSG00000015475/ENSG00000023445/ENSG00000028137/ENSG00000029363/ENSG00000030110/ENSG00000049656/ENSG00000057663/ENSG00000060339/ENSG00000065243/ENSG00000065559/ENSG00000065613/ENSG00000067900/ENSG00000068305/ENSG00000070501/ENSG00000070770/ENSG00000073111/ENSG00000075213/ENSG00000075240/ENSG00000075790…	259
GO:0015031	BP protein transport	256/5261	681/21724	2.0166e-15	ENSG00000002919/ENSG00000004059/ENSG00000005243/ENSG00000006715/ENSG00000008952/ENSG00000013364/ENSG00000025796/ENSG00000047410/ENSG00000051009/ENSG00000053501/ENSG00000058262/ENSG00000064652/ENSG00000065000/ENSG00000065308/ENSG00000066777/ENSG00000067167/ENSG00000069329/ENSG00000070367/ENSG00000072958/ENSG00000074319/ENSG00000075790/ENSG00000076201/ENSG00000080371/ENSG00000081870/ENSG00000082805…	256
GO:0016310	BP phosphorylation	249/5261	730/21724	6.08957e-10	ENSG00000004660/ENSG00000005882/ENSG00000006062/ENSG00000006837/ENSG00000008128/ENSG00000008130/ENSG00000009954/ENSG00000011405/ENSG00000011566/ENSG00000013441/ENSG00000028116/ENSG00000039650/ENSG00000051382/ENSG00000055332/ENSG00000058729/ENSG00000061938/ENSG00000063176/ENSG00000065243/ENSG00000065357/ENSG00000065559/ENSG00000065613/ENSG00000067057/ENSG00000067900/ENSG00000067992/ENSG00000068120…	249
GO:0000122	BP negative regulation of transcription by RNA polymerase II	243/5261	801/21724	3.36968e-05	ENSG00000005436/ENSG00000006194/ENSG00000008441/ENSG00000012504/ENSG00000023734/ENSG00000025434/ENSG00000035928/ENSG00000036257/ENSG00000047410/ENSG00000047644/ENSG00000067066/ENSG00000068024/ENSG00000068305/ENSG00000068903/ENSG00000069869/ENSG00000071282/ENSG00000071564/ENSG00000071655/ENSG00000072310/ENSG00000072401/ENSG00000074266/ENSG00000074800/ENSG00000075711/ENSG00000079432/ENSG00000080345…	243
GO:0055114	BP oxidation-reduction process	227/5261	788/21724	0.00148259	ENSG00000004961/ENSG00000006459/ENSG00000006534/ENSG00000007952/ENSG00000008283/ENSG00000010256/ENSG00000012779/ENSG00000016391/ENSG00000018510/ENSG00000047457/ENSG00000048392/ENSG00000049239/ENSG00000051523/ENSG00000053371/ENSG00000065518/ENSG00000065615/ENSG00000067829/ENSG00000069424/ENSG00000069535/ENSG00000073756/ENSG00000076258/ENSG00000077232/ENSG00000083444/ENSG00000087008/ENSG00000088826…	227
GO:0006468	BP protein phosphorylation	215/5261	649/21724	1.23259e-07	ENSG00000004660/ENSG00000005882/ENSG00000006062/ENSG00000006837/ENSG00000008128/ENSG00000008513/ENSG00000011566/ENSG00000013441/ENSG00000020426/ENSG00000028116/ENSG00000055332/ENSG00000058729/ENSG00000061938/ENSG00000065243/ENSG00000065559/ENSG00000065613/ENSG00000067900/ENSG00000069956/ENSG00000070770/ENSG00000072062/ENSG00000074590/ENSG00000075413/ENSG00000076984/ENSG00000078061/ENSG00000078142…	215
GO:0006974	BP cellular response to DNA damage stimulus	210/5261	505/21724	2.62475e-18	ENSG00000009954/ENSG00000010072/ENSG00000011485/ENSG00000012048/ENSG00000020922/ENSG00000033178/ENSG00000038219/ENSG00000039650/ENSG00000048392/ENSG00000049167/ENSG00000056050/ENSG00000062822/ENSG00000064933/ENSG00000065057/ENSG00000069399/ENSG00000070501/ENSG00000070950/ENSG00000074590/ENSG00000075131/ENSG00000076924/ENSG00000078237/ENSG00000080345/ENSG00000085224/ENSG00000085999/ENSG00000087088…	210
GO:0045893	BP positive regulation of transcription, DNA-templated	204/5261	618/21724	3.4434e-07	ENSG00000006459/ENSG00000008838/ENSG00000012048/ENSG00000025434/ENSG00000029153/ENSG00000035928/ENSG00000042429/ENSG00000048649/ENSG00000062194/ENSG00000067066/ENSG00000067082/ENSG00000068024/ENSG00000068305/ENSG00000068323/ENSG00000069399/ENSG00000070476/ENSG00000071564/ENSG00000072310/ENSG00000073921/ENSG00000075426/ENSG00000080503/ENSG00000084093/ENSG00000088992/ENSG00000090447/ENSG00000090971…	204
GO:0016567	BP protein ubiquitination	197/5261	595/21724	4.30697e-07	ENSG00000002746/ENSG00000008838/ENSG00000012048/ENSG00000023445/ENSG00000033178/ENSG00000036257/ENSG00000043143/ENSG00000048140/ENSG00000049167/ENSG00000064726/ENSG00000069869/ENSG00000070423/ENSG00000070950/ENSG00000071794/ENSG00000072201/ENSG00000072401/ENSG00000078747/ENSG00000078967/ENSG00000079999/ENSG00000081154/ENSG00000087448/ENSG00000089685/ENSG00000090432/ENSG00000091073/ENSG00000091732…	197
GO:0006366	BP transcription by RNA polymerase II	197/5261	635/21724	4.5e-05	ENSG00000008441/ENSG00000008838/ENSG00000020426/ENSG00000025156/ENSG00000025293/ENSG00000025434/ENSG00000032219/ENSG00000047315/ENSG00000060566/ENSG00000064313/ENSG00000064995/ENSG00000065029/ENSG00000065970/ENSG00000067082/ENSG00000068305/ENSG00000068323/ENSG00000069011/ENSG00000069275/ENSG00000070047/ENSG00000071539/ENSG00000071794/ENSG00000075426/ENSG00000084093/ENSG00000090061/ENSG00000090447…	197
GO:0043547	BP positive regulation of GTPase activity	183/5261	640/21724	0.00558186	ENSG00000006210/ENSG00000007255/ENSG00000008256/ENSG00000010017/ENSG00000011454/ENSG00000017797/ENSG00000053524/ENSG00000066777/ENSG00000067208/ENSG00000071205/ENSG00000073350/ENSG00000073921/ENSG00000074964/ENSG00000075399/ENSG00000076864/ENSG00000076928/ENSG00000079337/ENSG00000083520/ENSG00000087460/ENSG00000089639/ENSG00000089820/ENSG00000090339/ENSG00000090924/ENSG00000091844/ENSG00000095383…	183
GO:0006357	BP regulation of transcription by RNA polymerase II	182/5261	555/21724	2.32857e-06	ENSG00000007866/ENSG00000008838/ENSG00000012048/ENSG00000012504/ENSG00000013619/ENSG00000020426/ENSG00000025156/ENSG00000029153/ENSG00000032219/ENSG00000036257/ENSG00000042429/ENSG00000054267/ENSG00000065029/ENSG00000069275/ENSG00000071794/ENSG00000072310/ENSG00000073584/ENSG00000075426/ENSG00000080503/ENSG00000080603/ENSG00000081059/ENSG00000083838/ENSG00000084093/ENSG00000096401/ENSG00000099917…	182
GO:0051301	BP cell division	177/5261	412/21724	2.73763e-17	ENSG00000002822/ENSG00000006451/ENSG00000007080/ENSG00000010292/ENSG00000013810/ENSG00000040275/ENSG00000047410/ENSG00000050820/ENSG00000062650/ENSG00000064102/ENSG00000065135/ENSG00000065243/ENSG00000066279/ENSG00000067208/ENSG00000068796/ENSG00000068903/ENSG00000072864/ENSG00000073350/ENSG00000074319/ENSG00000075131/ENSG00000076382/ENSG00000078142/ENSG00000079819/ENSG00000080986/ENSG00000083642…	177
GO:0016032	BP viral process	175/5261	494/21724	1.08591e-08	ENSG00000006451/ENSG00000008018/ENSG00000020922/ENSG00000028116/ENSG00000041357/ENSG00000047410/ENSG00000055332/ENSG00000062650/ENSG00000067066/ENSG00000067167/ENSG00000069869/ENSG00000072958/ENSG00000073008/ENSG00000073060/ENSG00000074319/ENSG00000075711/ENSG00000077380/ENSG00000077942/ENSG00000078747/ENSG00000080603/ENSG00000081026/ENSG00000082781/ENSG00000082898/ENSG00000085415/ENSG00000085832…	175
GO:0045892	BP negative regulation of transcription, DNA-templated	174/5261	580/21724	0.000740742	ENSG00000005436/ENSG00000006194/ENSG00000012048/ENSG00000025434/ENSG00000029363/ENSG00000032219/ENSG00000035928/ENSG00000048649/ENSG00000057935/ENSG00000064932/ENSG00000068024/ENSG00000068903/ENSG00000069011/ENSG00000069399/ENSG00000073584/ENSG00000074266/ENSG00000074319/ENSG00000074800/ENSG00000077463/ENSG00000080503/ENSG00000084093/ENSG00000089685/ENSG00000090447/ENSG00000094916/ENSG00000100034…	174
GO:0006281	BP DNA repair	171/5261	403/21724	3.93676e-16	ENSG00000004700/ENSG00000005007/ENSG00000010072/ENSG00000011485/ENSG00000012048/ENSG00000020426/ENSG00000020922/ENSG00000035928/ENSG00000038219/ENSG00000039650/ENSG00000048392/ENSG00000049167/ENSG00000062822/ENSG00000064933/ENSG00000065057/ENSG00000070501/ENSG00000070950/ENSG00000076924/ENSG00000079616/ENSG00000080345/ENSG00000083642/ENSG00000085224/ENSG00000085999/ENSG00000092201/ENSG00000095002…	171
GO:0043066	BP negative regulation of apoptotic process	165/5261	566/21724	0.00368061	ENSG00000011422/ENSG00000012504/ENSG00000014123/ENSG00000020426/ENSG00000020922/ENSG00000023287/ENSG00000023445/ENSG00000044574/ENSG00000055332/ENSG00000057663/ENSG00000063176/ENSG00000069399/ENSG00000071205/ENSG00000073756/ENSG00000078061/ENSG00000078747/ENSG00000082805/ENSG00000084207/ENSG00000085063/ENSG00000086061/ENSG00000089685/ENSG00000090020/ENSG00000096384/ENSG00000101966/ENSG00000102096…	165
GO:0006397	BP mRNA processing	152/5261	406/21724	1.46233e-09	ENSG00000005436/ENSG00000011304/ENSG00000023734/ENSG00000039123/ENSG00000046647/ENSG00000051596/ENSG00000063244/ENSG00000070047/ENSG00000071894/ENSG00000072062/ENSG00000076924/ENSG00000077312/ENSG00000079134/ENSG00000079785/ENSG00000083896/ENSG00000084463/ENSG00000090060/ENSG00000091009/ENSG00000091542/ENSG00000092199/ENSG00000096401/ENSG00000096746/ENSG00000100056/ENSG00000100138/ENSG00000100319…	152
GO:0008285	BP negative regulation of cell proliferation	149/5261	459/21724	3.30448e-05	ENSG00000005020/ENSG00000006747/ENSG00000030110/ENSG00000055332/ENSG00000068024/ENSG00000068903/ENSG00000073756/ENSG00000074319/ENSG00000077463/ENSG00000078304/ENSG00000080503/ENSG00000083642/ENSG00000084093/ENSG00000085872/ENSG00000086062/ENSG00000086232/ENSG00000087088/ENSG00000087494/ENSG00000088992/ENSG00000090447/ENSG00000090530/ENSG00000096968/ENSG00000100292/ENSG00000100532/ENSG00000101076…	149
GO:0035556	BP intracellular signal transduction	141/5261	477/21724	0.00402448	ENSG00000004660/ENSG00000011566/ENSG00000023516/ENSG00000065243/ENSG00000065357/ENSG00000067900/ENSG00000068028/ENSG00000074590/ENSG00000078061/ENSG00000078902/ENSG00000079337/ENSG00000081026/ENSG00000081320/ENSG00000086015/ENSG00000089639/ENSG00000096968/ENSG00000099308/ENSG00000099331/ENSG00000100292/ENSG00000101049/ENSG00000101333/ENSG00000102048/ENSG00000102882/ENSG00000104375/ENSG00000105221…	141
GO:0006412	BP translation	132/5261	367/21724	2.54483e-07	ENSG00000055332/ENSG00000055950/ENSG00000063177/ENSG00000067248/ENSG00000071082/ENSG00000083845/ENSG00000084623/ENSG00000085760/ENSG00000086504/ENSG00000089154/ENSG00000089157/ENSG00000090263/ENSG00000100129/ENSG00000100664/ENSG00000101210/ENSG00000103707/ENSG00000104131/ENSG00000104529/ENSG00000105193/ENSG00000105364/ENSG00000105372/ENSG00000105640/ENSG00000106305/ENSG00000107581/ENSG00000108107…	132
GO:0043687	BP post-translational protein modification	126/5261	379/21724	3.9526e-05	ENSG00000008018/ENSG00000036257/ENSG00000038427/ENSG00000041357/ENSG00000043093/ENSG00000047457/ENSG00000049167/ENSG00000049449/ENSG00000057663/ENSG00000064726/ENSG00000074855/ENSG00000079999/ENSG00000084674/ENSG00000087448/ENSG00000099341/ENSG00000100097/ENSG00000100299/ENSG00000100342/ENSG00000100764/ENSG00000100804/ENSG00000100897/ENSG00000100902/ENSG00000100949/ENSG00000101439/ENSG00000101846…	126
GO:0043065	BP positive regulation of apoptotic process	123/5261	365/21724	2.44096e-05	ENSG00000002330/ENSG00000006327/ENSG00000006747/ENSG00000015475/ENSG00000029363/ENSG00000030110/ENSG00000065559/ENSG00000073756/ENSG00000076928/ENSG00000084093/ENSG00000086061/ENSG00000086062/ENSG00000087088/ENSG00000090020/ENSG00000090447/ENSG00000090924/ENSG00000096968/ENSG00000099860/ENSG00000100292/ENSG00000100300/ENSG00000100485/ENSG00000101210/ENSG00000102302/ENSG00000102967/ENSG00000103490…	123
GO:0008283	BP cell proliferation	121/5261	377/21724	0.000288446	ENSG00000002330/ENSG00000013441/ENSG00000013810/ENSG00000020426/ENSG00000020922/ENSG00000027869/ENSG00000030110/ENSG00000050820/ENSG00000060982/ENSG00000063176/ENSG00000067208/ENSG00000073921/ENSG00000075618/ENSG00000076928/ENSG00000078369/ENSG00000079337/ENSG00000083642/ENSG00000085832/ENSG00000087088/ENSG00000091527/ENSG00000100300/ENSG00000101447/ENSG00000102096/ENSG00000103855/ENSG00000104320…	121
GO:0008380	BP RNA splicing	120/5261	318/21724	4.53336e-08	ENSG00000005436/ENSG00000011304/ENSG00000023734/ENSG00000039123/ENSG00000046647/ENSG00000051596/ENSG00000063244/ENSG00000075292/ENSG00000075702/ENSG00000076924/ENSG00000077312/ENSG00000079134/ENSG00000083896/ENSG00000084463/ENSG00000092199/ENSG00000096401/ENSG00000096746/ENSG00000100056/ENSG00000100138/ENSG00000100319/ENSG00000100410/ENSG00000100650/ENSG00000100941/ENSG00000101343/ENSG00000102081…	120
GO:0042981	BP regulation of apoptotic process	113/5261	299/21724	1.00817e-07	ENSG00000002330/ENSG00000003400/ENSG00000006062/ENSG00000011566/ENSG00000012048/ENSG00000015475/ENSG00000023445/ENSG00000030110/ENSG00000050820/ENSG00000054967/ENSG00000055332/ENSG00000065559/ENSG00000065613/ENSG00000069399/ENSG00000072110/ENSG00000076604/ENSG00000076984/ENSG00000087088/ENSG00000089685/ENSG00000096968/ENSG00000099968/ENSG00000100065/ENSG00000100097/ENSG00000100290/ENSG00000100949…	113
GO:0006364	BP rRNA processing	112/5261	260/21724	1.50783e-11	ENSG00000007520/ENSG00000011260/ENSG00000039123/ENSG00000055044/ENSG00000058729/ENSG00000063177/ENSG00000065268/ENSG00000067533/ENSG00000071082/ENSG00000071462/ENSG00000077348/ENSG00000083520/ENSG00000083845/ENSG00000084463/ENSG00000089157/ENSG00000100138/ENSG00000101782/ENSG00000101945/ENSG00000104626/ENSG00000104872/ENSG00000105193/ENSG00000105202/ENSG00000105372/ENSG00000105640/ENSG00000105671…	112
GO:0016569	BP covalent chromatin modification	112/5261	313/21724	2.63444e-06	ENSG00000005302/ENSG00000005483/ENSG00000006459/ENSG00000025293/ENSG00000048649/ENSG00000064961/ENSG00000068024/ENSG00000071462/ENSG00000071794/ENSG00000073584/ENSG00000074266/ENSG00000080603/ENSG00000083544/ENSG00000085224/ENSG00000089094/ENSG00000096070/ENSG00000096968/ENSG00000099991/ENSG00000100395/ENSG00000100425/ENSG00000101189/ENSG00000101945/ENSG00000102038/ENSG00000102974/ENSG00000103479…	112
GO:0000398	BP mRNA splicing, via spliceosome	110/5261	272/21724	2.01898e-09	ENSG00000005436/ENSG00000011304/ENSG00000039123/ENSG00000047315/ENSG00000060339/ENSG00000063244/ENSG00000066044/ENSG00000068394/ENSG00000071894/ENSG00000076924/ENSG00000077312/ENSG00000083896/ENSG00000084463/ENSG00000085872/ENSG00000089682/ENSG00000090060/ENSG00000092199/ENSG00000096401/ENSG00000096746/ENSG00000099817/ENSG00000100056/ENSG00000100138/ENSG00000100319/ENSG00000100410/ENSG00000100650…	110
GO:0016579	BP protein deubiquitination	106/5261	308/21724	3.26363e-05	ENSG00000008018/ENSG00000012048/ENSG00000023445/ENSG00000041357/ENSG00000055483/ENSG00000066427/ENSG00000070501/ENSG00000072401/ENSG00000075624/ENSG00000077254/ENSG00000079999/ENSG00000083799/ENSG00000085982/ENSG00000088888/ENSG00000099341/ENSG00000100324/ENSG00000100764/ENSG00000100804/ENSG00000100902/ENSG00000101442/ENSG00000101557/ENSG00000101665/ENSG00000102226/ENSG00000103540/ENSG00000105393…	106
GO:0042493	BP response to drug	102/5261	328/21724	0.00257044	ENSG00000002330/ENSG00000005471/ENSG00000005884/ENSG00000015520/ENSG00000030110/ENSG00000051523/ENSG00000057663/ENSG00000064933/ENSG00000068024/ENSG00000069535/ENSG00000072310/ENSG00000073756/ENSG00000082898/ENSG00000085563/ENSG00000085999/ENSG00000087460/ENSG00000090020/ENSG00000090339/ENSG00000092964/ENSG00000093010/ENSG00000096384/ENSG00000100097/ENSG00000100300/ENSG00000100348/ENSG00000100883…	102
GO:0006886	BP intracellular protein transport	99/5261	267/21724	1.65398e-06	ENSG00000002919/ENSG00000005243/ENSG00000006715/ENSG00000011454/ENSG00000054611/ENSG00000064601/ENSG00000065000/ENSG00000065491/ENSG00000067208/ENSG00000068354/ENSG00000070371/ENSG00000072958/ENSG00000075790/ENSG00000082898/ENSG00000086598/ENSG00000095383/ENSG00000100083/ENSG00000100280/ENSG00000100284/ENSG00000100359/ENSG00000100360/ENSG00000102362/ENSG00000102977/ENSG00000104142/ENSG00000104946…	99
GO:0016192	BP vesicle-mediated transport	92/5261	251/21724	6.54541e-06	ENSG00000004059/ENSG00000005243/ENSG00000006715/ENSG00000007255/ENSG00000019505/ENSG00000036257/ENSG00000053501/ENSG00000065000/ENSG00000069974/ENSG00000070371/ENSG00000072958/ENSG00000073921/ENSG00000075790/ENSG00000086598/ENSG00000090565/ENSG00000092108/ENSG00000093183/ENSG00000100083/ENSG00000100280/ENSG00000100528/ENSG00000103197/ENSG00000104142/ENSG00000105355/ENSG00000105402/ENSG00000105438…	92
GO:0061024	BP membrane organization	87/5261	233/21724	4.96394e-06	ENSG00000006451/ENSG00000007255/ENSG00000011405/ENSG00000011454/ENSG00000063245/ENSG00000067715/ENSG00000068354/ENSG00000069974/ENSG00000070371/ENSG00000073921/ENSG00000075624/ENSG00000078269/ENSG00000080371/ENSG00000084674/ENSG00000085832/ENSG00000089818/ENSG00000099246/ENSG00000100083/ENSG00000100241/ENSG00000103197/ENSG00000104946/ENSG00000105186/ENSG00000105339/ENSG00000106299/ENSG00000107521…	87
GO:0006897	BP endocytosis	80/5261	186/21724	1.25586e-08	ENSG00000002919/ENSG00000011405/ENSG00000017797/ENSG00000024422/ENSG00000051382/ENSG00000054793/ENSG00000061938/ENSG00000063245/ENSG00000073921/ENSG00000077254/ENSG00000078142/ENSG00000085832/ENSG00000086300/ENSG00000089818/ENSG00000092964/ENSG00000095066/ENSG00000100284/ENSG00000102189/ENSG00000103197/ENSG00000105290/ENSG00000106266/ENSG00000106976/ENSG00000109103/ENSG00000110047/ENSG00000114520…	80
GO:0000209	BP protein polyubiquitination	79/5261	248/21724	0.00369347	ENSG00000008018/ENSG00000036257/ENSG00000041357/ENSG00000043143/ENSG00000049167/ENSG00000070423/ENSG00000071794/ENSG00000072401/ENSG00000078747/ENSG00000087448/ENSG00000092098/ENSG00000099341/ENSG00000100764/ENSG00000100804/ENSG00000100902/ENSG00000102858/ENSG00000103266/ENSG00000108344/ENSG00000108523/ENSG00000109670/ENSG00000110107/ENSG00000110330/ENSG00000110801/ENSG00000115233/ENSG00000116514…	79
GO:0001525	BP angiogenesis	77/5261	241/21724	0.00377599	ENSG00000001631/ENSG00000004399/ENSG00000006327/ENSG00000007952/ENSG00000025708/ENSG00000027869/ENSG00000073756/ENSG00000079337/ENSG00000087245/ENSG00000100292/ENSG00000101346/ENSG00000102554/ENSG00000105220/ENSG00000105287/ENSG00000105974/ENSG00000105997/ENSG00000106025/ENSG00000106366/ENSG00000106392/ENSG00000107338/ENSG00000111145/ENSG00000114209/ENSG00000115053/ENSG00000116016/ENSG00000118523…	77
GO:0043161	BP proteasome-mediated ubiquitin-dependent protein catabolic process	76/5261	232/21724	0.0019242	ENSG00000002746/ENSG00000008018/ENSG00000036257/ENSG00000041357/ENSG00000049167/ENSG00000064726/ENSG00000066427/ENSG00000068903/ENSG00000070423/ENSG00000072401/ENSG00000075218/ENSG00000078304/ENSG00000078747/ENSG00000081154/ENSG00000087448/ENSG00000090316/ENSG00000092871/ENSG00000099341/ENSG00000100379/ENSG00000100764/ENSG00000100804/ENSG00000100902/ENSG00000103266/ENSG00000105723/ENSG00000108344…	76
GO:0006260	BP DNA replication	75/5261	168/21724	5.02566e-09	ENSG00000005007/ENSG00000006634/ENSG00000008441/ENSG00000012048/ENSG00000020922/ENSG00000035928/ENSG00000048392/ENSG00000062822/ENSG00000070501/ENSG00000073111/ENSG00000075131/ENSG00000091651/ENSG00000092201/ENSG00000101003/ENSG00000101751/ENSG00000101773/ENSG00000104320/ENSG00000104889/ENSG00000105447/ENSG00000105486/ENSG00000105821/ENSG00000106028/ENSG00000106399/ENSG00000106628/ENSG00000109079…	75
GO:0042127	BP regulation of cell proliferation	74/5261	228/21724	0.00286177	ENSG00000012048/ENSG00000015475/ENSG00000028137/ENSG00000054967/ENSG00000061938/ENSG00000064666/ENSG00000070423/ENSG00000073756/ENSG00000074590/ENSG00000081059/ENSG00000083642/ENSG00000085832/ENSG00000086062/ENSG00000096968/ENSG00000101049/ENSG00000101966/ENSG00000103089/ENSG00000103653/ENSG00000105329/ENSG00000105397/ENSG00000105810/ENSG00000106399/ENSG00000106462/ENSG00000109756/ENSG00000110330…	74
GO:0006511	BP ubiquitin-dependent protein catabolic process	72/5261	213/21724	0.000975143	ENSG00000033178/ENSG00000036257/ENSG00000041357/ENSG00000055483/ENSG00000066427/ENSG00000072201/ENSG00000072401/ENSG00000077254/ENSG00000078747/ENSG00000078902/ENSG00000083799/ENSG00000085982/ENSG00000092871/ENSG00000100902/ENSG00000101557/ENSG00000102226/ENSG00000103266/ENSG00000103549/ENSG00000108094/ENSG00000108344/ENSG00000110801/ENSG00000112130/ENSG00000114062/ENSG00000114374/ENSG00000115233…	72
GO:0001701	BP in utero embryonic development	71/5261	203/21724	0.000356006	ENSG00000008710/ENSG00000036257/ENSG00000049449/ENSG00000063245/ENSG00000071655/ENSG00000079999/ENSG00000084674/ENSG00000086598/ENSG00000095002/ENSG00000100324/ENSG00000100601/ENSG00000103494/ENSG00000104320/ENSG00000104884/ENSG00000105220/ENSG00000105656/ENSG00000106538/ENSG00000106804/ENSG00000107485/ENSG00000108175/ENSG00000108641/ENSG00000108773/ENSG00000108861/ENSG00000112578/ENSG00000112658…	71
GO:0060271	BP cilium assembly	69/5261	187/21724	6.91368e-05	ENSG00000008300/ENSG00000032742/ENSG00000039139/ENSG00000046651/ENSG00000068885/ENSG00000070761/ENSG00000076201/ENSG00000078674/ENSG00000086300/ENSG00000096872/ENSG00000100554/ENSG00000100578/ENSG00000103021/ENSG00000103351/ENSG00000103494/ENSG00000108641/ENSG00000110047/ENSG00000110318/ENSG00000112210/ENSG00000113966/ENSG00000113971/ENSG00000114446/ENSG00000115091/ENSG00000116747/ENSG00000117155…	69
GO:0032259	BP methylation	69/5261	211/21724	0.00315782	ENSG00000005483/ENSG00000019485/ENSG00000066651/ENSG00000067365/ENSG00000068438/ENSG00000071462/ENSG00000093010/ENSG00000099899/ENSG00000100483/ENSG00000101444/ENSG00000101574/ENSG00000101654/ENSG00000101945/ENSG00000104885/ENSG00000104907/ENSG00000105202/ENSG00000106462/ENSG00000107614/ENSG00000114735/ENSG00000117481/ENSG00000118894/ENSG00000120265/ENSG00000121486/ENSG00000122435/ENSG00000130005…	69
GO:0006457	BP protein folding	68/5261	185/21724	8.89849e-05	ENSG00000023318/ENSG00000065135/ENSG00000069345/ENSG00000070770/ENSG00000078369/ENSG00000080824/ENSG00000086061/ENSG00000089597/ENSG00000090006/ENSG00000096060/ENSG00000096384/ENSG00000100764/ENSG00000101132/ENSG00000101266/ENSG00000102218/ENSG00000105993/ENSG00000106993/ENSG00000108179/ENSG00000108370/ENSG00000110011/ENSG00000113312/ENSG00000113593/ENSG00000114353/ENSG00000114857/ENSG00000115275…	68
GO:0016477	BP cell migration	67/5261	204/21724	0.00319351	ENSG00000007952/ENSG00000011405/ENSG00000036257/ENSG00000050820/ENSG00000051382/ENSG00000061938/ENSG00000072864/ENSG00000073008/ENSG00000075618/ENSG00000077254/ENSG00000090020/ENSG00000095739/ENSG00000096968/ENSG00000101096/ENSG00000101447/ENSG00000102890/ENSG00000105329/ENSG00000105397/ENSG00000105723/ENSG00000106009/ENSG00000108443/ENSG00000109079/ENSG00000114251/ENSG00000114374/ENSG00000115355…	67
GO:0006888	BP endoplasmic reticulum to Golgi vesicle-mediated transport	65/5261	167/21724	1.64323e-05	ENSG00000005243/ENSG00000007255/ENSG00000036257/ENSG00000075790/ENSG00000077380/ENSG00000085063/ENSG00000086598/ENSG00000093183/ENSG00000100528/ENSG00000101160/ENSG00000101558/ENSG00000103227/ENSG00000104671/ENSG00000105402/ENSG00000105438/ENSG00000105669/ENSG00000106636/ENSG00000107651/ENSG00000108433/ENSG00000108587/ENSG00000108961/ENSG00000113719/ENSG00000114354/ENSG00000114745/ENSG00000124164…	65
GO:0043123	BP positive regulation of I-kappaB kinase/NF-kappaB signaling	65/5261	177/21724	0.000129531	ENSG00000003400/ENSG00000006062/ENSG00000011485/ENSG00000023445/ENSG00000088888/ENSG00000090432/ENSG00000091947/ENSG00000092098/ENSG00000100097/ENSG00000100292/ENSG00000101558/ENSG00000101997/ENSG00000102096/ENSG00000104529/ENSG00000110330/ENSG00000111321/ENSG00000114354/ENSG00000117262/ENSG00000119401/ENSG00000119408/ENSG00000121858/ENSG00000125538/ENSG00000125826/ENSG00000127191/ENSG00000127666…	65
GO:0007568	BP aging	65/5261	179/21724	0.000188095	ENSG00000028137/ENSG00000030110/ENSG00000064651/ENSG00000070501/ENSG00000070961/ENSG00000071655/ENSG00000072310/ENSG00000073756/ENSG00000100300/ENSG00000100983/ENSG00000102265/ENSG00000104884/ENSG00000105329/ENSG00000105723/ENSG00000106144/ENSG00000108443/ENSG00000114026/ENSG00000114650/ENSG00000115457/ENSG00000116161/ENSG00000118260/ENSG00000118523/ENSG00000118689/ENSG00000120868/ENSG00000123384…	65
GO:0006413	BP translational initiation	64/5261	161/21724	8.60871e-06	ENSG00000063177/ENSG00000067248/ENSG00000071082/ENSG00000083845/ENSG00000084623/ENSG00000085760/ENSG00000086232/ENSG00000089157/ENSG00000100129/ENSG00000100664/ENSG00000103707/ENSG00000104131/ENSG00000105193/ENSG00000105372/ENSG00000105640/ENSG00000107581/ENSG00000108107/ENSG00000115268/ENSG00000116251/ENSG00000118181/ENSG00000122026/ENSG00000122033/ENSG00000123908/ENSG00000125691/ENSG00000125977…	64
GO:0006914	BP autophagy	64/5261	168/21724	4.13267e-05	ENSG00000006715/ENSG00000023287/ENSG00000051382/ENSG00000057663/ENSG00000068354/ENSG00000068903/ENSG00000069509/ENSG00000078142/ENSG00000078237/ENSG00000078902/ENSG00000083937/ENSG00000097033/ENSG00000100299/ENSG00000101460/ENSG00000101844/ENSG00000104142/ENSG00000104946/ENSG00000107897/ENSG00000110046/ENSG00000110497/ENSG00000116688/ENSG00000117984/ENSG00000118640/ENSG00000123240/ENSG00000125703…	64
GO:0050821	BP protein stabilization	64/5261	174/21724	0.000137805	ENSG00000011451/ENSG00000075218/ENSG00000077254/ENSG00000080824/ENSG00000088992/ENSG00000090432/ENSG00000096384/ENSG00000100726/ENSG00000101665/ENSG00000102096/ENSG00000104375/ENSG00000106993/ENSG00000107404/ENSG00000109501/ENSG00000109670/ENSG00000110958/ENSG00000111269/ENSG00000111640/ENSG00000114209/ENSG00000115310/ENSG00000116030/ENSG00000117385/ENSG00000118260/ENSG00000119048/ENSG00000124766…	64
GO:0030030	BP cell projection organization	63/5261	166/21724	5.38696e-05	ENSG00000032742/ENSG00000036257/ENSG00000046651/ENSG00000058453/ENSG00000076201/ENSG00000078674/ENSG00000086300/ENSG00000095906/ENSG00000096872/ENSG00000100379/ENSG00000100554/ENSG00000100578/ENSG00000103021/ENSG00000103351/ENSG00000103540/ENSG00000103995/ENSG00000108641/ENSG00000110047/ENSG00000110318/ENSG00000113966/ENSG00000115091/ENSG00000115355/ENSG00000116213/ENSG00000116747/ENSG00000117155…	63
GO:0046777	BP protein autophosphorylation	63/5261	183/21724	0.00116798	ENSG00000013441/ENSG00000028116/ENSG00000055332/ENSG00000065613/ENSG00000072062/ENSG00000081320/ENSG00000084774/ENSG00000086232/ENSG00000092439/ENSG00000096968/ENSG00000101266/ENSG00000102096/ENSG00000103653/ENSG00000105287/ENSG00000110931/ENSG00000112742/ENSG00000113240/ENSG00000115661/ENSG00000115687/ENSG00000115694/ENSG00000119408/ENSG00000120899/ENSG00000122779/ENSG00000128052/ENSG00000130726…	63
GO:0001666	BP response to hypoxia	62/5261	177/21724	0.00077498	ENSG00000002330/ENSG00000005471/ENSG00000051523/ENSG00000069509/ENSG00000083444/ENSG00000087245/ENSG00000090339/ENSG00000091542/ENSG00000092108/ENSG00000100292/ENSG00000100348/ENSG00000101337/ENSG00000101439/ENSG00000101444/ENSG00000103245/ENSG00000104884/ENSG00000105329/ENSG00000105974/ENSG00000107159/ENSG00000110330/ENSG00000112658/ENSG00000114650/ENSG00000116016/ENSG00000118260/ENSG00000118513…	62
GO:1901796	BP regulation of signal transduction by p53 class mediator	61/5261	147/21724	2.71964e-06	ENSG00000012048/ENSG00000020922/ENSG00000025293/ENSG00000064313/ENSG00000064995/ENSG00000070770/ENSG00000071655/ENSG00000074590/ENSG00000092201/ENSG00000101266/ENSG00000101773/ENSG00000104320/ENSG00000106290/ENSG00000106399/ENSG00000111445/ENSG00000111725/ENSG00000111845/ENSG00000113522/ENSG00000122779/ENSG00000127445/ENSG00000132356/ENSG00000135679/ENSG00000136273/ENSG00000136319/ENSG00000136492…	61
GO:0006367	BP transcription initiation from RNA polymerase II promoter	60/5261	184/21724	0.0060005	ENSG00000007866/ENSG00000007968/ENSG00000008838/ENSG00000012504/ENSG00000020426/ENSG00000025434/ENSG00000042429/ENSG00000047315/ENSG00000064313/ENSG00000064995/ENSG00000099817/ENSG00000099917/ENSG00000101076/ENSG00000102978/ENSG00000103495/ENSG00000104884/ENSG00000104973/ENSG00000105085/ENSG00000105258/ENSG00000106290/ENSG00000112033/ENSG00000112237/ENSG00000118523/ENSG00000124641/ENSG00000126368…	60
GO:0000278	BP mitotic cell cycle	59/5261	120/21724	2.59461e-09	ENSG00000008128/ENSG00000010292/ENSG00000011485/ENSG00000036257/ENSG00000058272/ENSG00000062650/ENSG00000070371/ENSG00000079616/ENSG00000080986/ENSG00000096401/ENSG00000101224/ENSG00000102901/ENSG00000108055/ENSG00000114126/ENSG00000116273/ENSG00000117724/ENSG00000118513/ENSG00000120539/ENSG00000127337/ENSG00000127564/ENSG00000131023/ENSG00000132341/ENSG00000133895/ENSG00000135476/ENSG00000136098…	59
GO:0042254	BP ribosome biogenesis	57/5261	115/21724	3.27832e-09	ENSG00000007520/ENSG00000055044/ENSG00000058729/ENSG00000071462/ENSG00000082898/ENSG00000084092/ENSG00000089157/ENSG00000100138/ENSG00000101181/ENSG00000101782/ENSG00000105793/ENSG00000109534/ENSG00000109536/ENSG00000111615/ENSG00000111845/ENSG00000112578/ENSG00000113460/ENSG00000117174/ENSG00000117481/ENSG00000119616/ENSG00000122034/ENSG00000124228/ENSG00000124383/ENSG00000124784/ENSG00000126524…	57
GO:0000086	BP G2/M transition of mitotic cell cycle	57/5261	145/21724	3.79489e-05	ENSG00000020426/ENSG00000046651/ENSG00000058272/ENSG00000064313/ENSG00000072062/ENSG00000072864/ENSG00000077380/ENSG00000078674/ENSG00000080824/ENSG00000085563/ENSG00000101224/ENSG00000101624/ENSG00000103540/ENSG00000103995/ENSG00000105568/ENSG00000108953/ENSG00000111206/ENSG00000112877/ENSG00000114107/ENSG00000120539/ENSG00000123240/ENSG00000127564/ENSG00000127824/ENSG00000127914/ENSG00000129474…	57
GO:0007062	BP sister chromatid cohesion	55/5261	112/21724	9.37579e-09	ENSG00000002822/ENSG00000020922/ENSG00000031691/ENSG00000040275/ENSG00000062650/ENSG00000068796/ENSG00000072864/ENSG00000077380/ENSG00000079616/ENSG00000080986/ENSG00000082898/ENSG00000083642/ENSG00000085415/ENSG00000089685/ENSG00000100162/ENSG00000100401/ENSG00000101972/ENSG00000102901/ENSG00000108055/ENSG00000109670/ENSG00000112941/ENSG00000115163/ENSG00000117399/ENSG00000117724/ENSG00000121621…	55
GO:0018105	BP peptidyl-serine phosphorylation	55/5261	149/21724	0.000352736	ENSG00000004660/ENSG00000008710/ENSG00000013441/ENSG00000028116/ENSG00000065243/ENSG00000067992/ENSG00000072062/ENSG00000086015/ENSG00000099308/ENSG00000101049/ENSG00000102882/ENSG00000104936/ENSG00000105053/ENSG00000105221/ENSG00000105287/ENSG00000110931/ENSG00000112742/ENSG00000119408/ENSG00000120539/ENSG00000130758/ENSG00000133275/ENSG00000141551/ENSG00000142208/ENSG00000145949/ENSG00000146872…	55
GO:0000184	BP nuclear-transcribed mRNA catabolic process, nonsense-mediated decay	52/5261	136/21724	0.00018601	ENSG00000005007/ENSG00000063177/ENSG00000071082/ENSG00000083845/ENSG00000089157/ENSG00000105193/ENSG00000105372/ENSG00000105568/ENSG00000105640/ENSG00000105771/ENSG00000108107/ENSG00000114503/ENSG00000115268/ENSG00000116251/ENSG00000118181/ENSG00000120705/ENSG00000122026/ENSG00000125351/ENSG00000125691/ENSG00000130255/ENSG00000136942/ENSG00000137154/ENSG00000137818/ENSG00000138326/ENSG00000140988…	52
GO:0006461	BP protein-containing complex assembly	52/5261	136/21724	0.00018601	ENSG00000005020/ENSG00000010017/ENSG00000020426/ENSG00000042493/ENSG00000065054/ENSG00000073921/ENSG00000080845/ENSG00000090447/ENSG00000100065/ENSG00000100949/ENSG00000102753/ENSG00000102882/ENSG00000103064/ENSG00000103363/ENSG00000105568/ENSG00000106299/ENSG00000106305/ENSG00000117394/ENSG00000120899/ENSG00000125398/ENSG00000126787/ENSG00000127191/ENSG00000130640/ENSG00000131899/ENSG00000132535…	52
GO:0006979	BP response to oxidative stress	52/5261	141/21724	0.000515407	ENSG00000039650/ENSG00000048392/ENSG00000049167/ENSG00000065518/ENSG00000073756/ENSG00000096968/ENSG00000100292/ENSG00000100348/ENSG00000100804/ENSG00000100983/ENSG00000101049/ENSG00000101439/ENSG00000104884/ENSG00000108179/ENSG00000110717/ENSG00000113811/ENSG00000114026/ENSG00000115694/ENSG00000116016/ENSG00000116133/ENSG00000120129/ENSG00000121897/ENSG00000135100/ENSG00000136936/ENSG00000140279…	52
GO:0030036	BP actin cytoskeleton organization	52/5261	150/21724	0.00252243	ENSG00000010322/ENSG00000024422/ENSG00000066427/ENSG00000067900/ENSG00000075618/ENSG00000102302/ENSG00000104936/ENSG00000105993/ENSG00000106299/ENSG00000106683/ENSG00000112658/ENSG00000113916/ENSG00000115109/ENSG00000124313/ENSG00000124429/ENSG00000130669/ENSG00000131697/ENSG00000132254/ENSG00000132376/ENSG00000132694/ENSG00000133703/ENSG00000134318/ENSG00000137825/ENSG00000138071/ENSG00000138594…	52
GO:0042787	BP ubiquitin-dependent protein catabolic process	51/5261	145/21724	0.00194773	ENSG00000002746/ENSG00000033178/ENSG00000036257/ENSG00000064726/ENSG00000069869/ENSG00000070423/ENSG00000072201/ENSG00000072401/ENSG00000078747/ENSG00000090316/ENSG00000092871/ENSG00000103266/ENSG00000105325/ENSG00000108094/ENSG00000108375/ENSG00000114626/ENSG00000116514/ENSG00000117399/ENSG00000119401/ENSG00000119771/ENSG00000122257/ENSG00000123124/ENSG00000132640/ENSG00000133135/ENSG00000133243…	51
GO:0019083	BP viral transcription	50/5261	124/21724	5.11925e-05	ENSG00000047410/ENSG00000063177/ENSG00000071082/ENSG00000083845/ENSG00000085415/ENSG00000089157/ENSG00000094914/ENSG00000095319/ENSG00000105193/ENSG00000105372/ENSG00000105640/ENSG00000108107/ENSG00000115268/ENSG00000116251/ENSG00000118181/ENSG00000122026/ENSG00000125691/ENSG00000130255/ENSG00000132182/ENSG00000136942/ENSG00000137154/ENSG00000137818/ENSG00000138326/ENSG00000138750/ENSG00000140988…	50
GO:0051056	BP regulation of small GTPase mediated signal transduction	50/5261	146/21724	0.00398158	ENSG00000008853/ENSG00000017797/ENSG00000071205/ENSG00000076864/ENSG00000076928/ENSG00000089639/ENSG00000089820/ENSG00000090924/ENSG00000097096/ENSG00000099331/ENSG00000100485/ENSG00000100852/ENSG00000102302/ENSG00000103197/ENSG00000105137/ENSG00000105738/ENSG00000106069/ENSG00000111348/ENSG00000114790/ENSG00000115904/ENSG00000116584/ENSG00000119729/ENSG00000120318/ENSG00000124126/ENSG00000126858…	50
GO:0007059	BP chromosome segregation	49/5261	89/21724	4.09731e-10	ENSG00000012048/ENSG00000072864/ENSG00000076382/ENSG00000080986/ENSG00000085415/ENSG00000089685/ENSG00000100038/ENSG00000101782/ENSG00000101972/ENSG00000102901/ENSG00000102974/ENSG00000104884/ENSG00000105568/ENSG00000115685/ENSG00000116273/ENSG00000117724/ENSG00000119408/ENSG00000124486/ENSG00000129810/ENSG00000129933/ENSG00000131747/ENSG00000135476/ENSG00000136169/ENSG00000137497/ENSG00000137812…	49
GO:0051726	BP regulation of cell cycle	49/5261	138/21724	0.00188365	ENSG00000006837/ENSG00000007968/ENSG00000030110/ENSG00000068903/ENSG00000070770/ENSG00000086712/ENSG00000087088/ENSG00000099860/ENSG00000100650/ENSG00000101412/ENSG00000103197/ENSG00000103479/ENSG00000104885/ENSG00000110330/ENSG00000111206/ENSG00000112576/ENSG00000117318/ENSG00000117724/ENSG00000120539/ENSG00000127564/ENSG00000129514/ENSG00000130522/ENSG00000132326/ENSG00000133740/ENSG00000135446…	49
GO:0007050	BP cell cycle arrest	48/5261	145/21724	0.00957225	ENSG00000005483/ENSG00000008710/ENSG00000036257/ENSG00000068028/ENSG00000074319/ENSG00000095002/ENSG00000100359/ENSG00000100532/ENSG00000102547/ENSG00000103197/ENSG00000104320/ENSG00000105329/ENSG00000105810/ENSG00000105856/ENSG00000106615/ENSG00000108094/ENSG00000111725/ENSG00000116133/ENSG00000116586/ENSG00000132356/ENSG00000134982/ENSG00000136270/ENSG00000136603/ENSG00000138182/ENSG00000139687…	48
GO:0070126	BP mitochondrial translational termination	47/5261	95/21724	8.19153e-08	ENSG00000055950/ENSG00000061794/ENSG00000074071/ENSG00000086504/ENSG00000090263/ENSG00000102738/ENSG00000105364/ENSG00000108826/ENSG00000111639/ENSG00000112031/ENSG00000112651/ENSG00000114686/ENSG00000115364/ENSG00000116221/ENSG00000120333/ENSG00000122140/ENSG00000125445/ENSG00000125901/ENSG00000128626/ENSG00000130921/ENSG00000132591/ENSG00000134056/ENSG00000136522/ENSG00000144029/ENSG00000149792…	47
GO:0006614	BP SRP-dependent cotranslational protein targeting to membrane	47/5261	107/21724	5.95563e-06	ENSG00000025796/ENSG00000058262/ENSG00000063177/ENSG00000071082/ENSG00000083845/ENSG00000089157/ENSG00000100883/ENSG00000105193/ENSG00000105372/ENSG00000105640/ENSG00000108107/ENSG00000114850/ENSG00000115268/ENSG00000116251/ENSG00000118181/ENSG00000122026/ENSG00000125691/ENSG00000130255/ENSG00000136942/ENSG00000137154/ENSG00000137818/ENSG00000138326/ENSG00000140988/ENSG00000142541/ENSG00000142676…	47
GO:0014070	BP response to organic cyclic compound	47/5261	132/21724	0.00215825	ENSG00000002330/ENSG00000005471/ENSG00000030110/ENSG00000064313/ENSG00000071655/ENSG00000072310/ENSG00000073756/ENSG00000075239/ENSG00000090020/ENSG00000090339/ENSG00000093010/ENSG00000100348/ENSG00000101439/ENSG00000102910/ENSG00000102967/ENSG00000105329/ENSG00000105835/ENSG00000108443/ENSG00000108773/ENSG00000110330/ENSG00000117528/ENSG00000118523/ENSG00000123983/ENSG00000125820/ENSG00000125968…	47
GO:0006406	BP mRNA export from nucleus	46/5261	107/21724	1.47817e-05	ENSG00000005007/ENSG00000047410/ENSG00000051596/ENSG00000063244/ENSG00000071894/ENSG00000079134/ENSG00000085415/ENSG00000091542/ENSG00000094914/ENSG00000095319/ENSG00000100227/ENSG00000100650/ENSG00000111786/ENSG00000112081/ENSG00000114503/ENSG00000116754/ENSG00000119392/ENSG00000120533/ENSG00000122068/ENSG00000122566/ENSG00000123136/ENSG00000125351/ENSG00000125676/ENSG00000125755/ENSG00000127922…	46
GO:0006396	BP RNA processing	46/5261	108/21724	1.97503e-05	ENSG00000005100/ENSG00000065457/ENSG00000067248/ENSG00000072756/ENSG00000076924/ENSG00000079134/ENSG00000083635/ENSG00000084463/ENSG00000085872/ENSG00000096746/ENSG00000099899/ENSG00000100836/ENSG00000101343/ENSG00000105323/ENSG00000105705/ENSG00000107290/ENSG00000111880/ENSG00000120699/ENSG00000123737/ENSG00000124383/ENSG00000124788/ENSG00000127311/ENSG00000130332/ENSG00000130520/ENSG00000132153…	46
GO:0097711	BP ciliary basal body-plasma membrane docking	45/5261	106/21724	2.67134e-05	ENSG00000046651/ENSG00000072062/ENSG00000072864/ENSG00000077380/ENSG00000078674/ENSG00000080824/ENSG00000101624/ENSG00000103494/ENSG00000103540/ENSG00000103995/ENSG00000105568/ENSG00000108641/ENSG00000108953/ENSG00000112877/ENSG00000114107/ENSG00000127824/ENSG00000127914/ENSG00000131462/ENSG00000131697/ENSG00000135315/ENSG00000135541/ENSG00000137814/ENSG00000138107/ENSG00000139350/ENSG00000141551…	45
GO:0006368	BP transcription elongation from RNA polymerase II promoter	45/5261	109/21724	6.08202e-05	ENSG00000020426/ENSG00000047315/ENSG00000064313/ENSG00000064995/ENSG00000090061/ENSG00000092201/ENSG00000099817/ENSG00000102978/ENSG00000103363/ENSG00000104884/ENSG00000105258/ENSG00000105656/ENSG00000106290/ENSG00000114503/ENSG00000118985/ENSG00000120533/ENSG00000130165/ENSG00000130382/ENSG00000130706/ENSG00000136807/ENSG00000137815/ENSG00000140307/ENSG00000144597/ENSG00000145088/ENSG00000145736…	45
GO:0006310	BP DNA recombination	45/5261	114/21724	0.000211817	ENSG00000004700/ENSG00000012048/ENSG00000020922/ENSG00000029993/ENSG00000085224/ENSG00000085999/ENSG00000101442/ENSG00000105486/ENSG00000105619/ENSG00000106399/ENSG00000107290/ENSG00000113522/ENSG00000114933/ENSG00000116750/ENSG00000121211/ENSG00000122678/ENSG00000126215/ENSG00000132740/ENSG00000139618/ENSG00000140451/ENSG00000151657/ENSG00000152422/ENSG00000156831/ENSG00000160957/ENSG00000163029…	45
GO:0006464	BP cellular protein modification process	45/5261	114/21724	0.000211817	ENSG00000006837/ENSG00000008513/ENSG00000027847/ENSG00000033178/ENSG00000064225/ENSG00000074319/ENSG00000078061/ENSG00000083444/ENSG00000100304/ENSG00000100949/ENSG00000102174/ENSG00000102178/ENSG00000102699/ENSG00000102996/ENSG00000103174/ENSG00000105221/ENSG00000108106/ENSG00000120265/ENSG00000120742/ENSG00000125780/ENSG00000130725/ENSG00000130985/ENSG00000135912/ENSG00000137941/ENSG00000138081…	45
GO:0070125	BP mitochondrial translational elongation	44/5261	93/21724	1.02602e-06	ENSG00000055950/ENSG00000061794/ENSG00000074071/ENSG00000086504/ENSG00000090263/ENSG00000102738/ENSG00000105364/ENSG00000108826/ENSG00000111639/ENSG00000112651/ENSG00000114686/ENSG00000115364/ENSG00000116221/ENSG00000120333/ENSG00000122140/ENSG00000125445/ENSG00000125901/ENSG00000128626/ENSG00000132591/ENSG00000134056/ENSG00000136522/ENSG00000144029/ENSG00000149792/ENSG00000159111/ENSG00000162910…	44
GO:0010389	BP regulation of G2/M transition of mitotic cell cycle	43/5261	95/21724	5.75196e-06	ENSG00000046651/ENSG00000072062/ENSG00000072571/ENSG00000072864/ENSG00000077380/ENSG00000078674/ENSG00000080824/ENSG00000101624/ENSG00000103540/ENSG00000103995/ENSG00000105568/ENSG00000105810/ENSG00000108953/ENSG00000112877/ENSG00000114107/ENSG00000117724/ENSG00000118193/ENSG00000127824/ENSG00000127914/ENSG00000131462/ENSG00000137814/ENSG00000138107/ENSG00000139350/ENSG00000141551/ENSG00000141577…	43
GO:0008033	BP tRNA processing	43/5261	108/21724	0.00023167	ENSG00000006744/ENSG00000065457/ENSG00000066651/ENSG00000068438/ENSG00000072756/ENSG00000079785/ENSG00000089195/ENSG00000091127/ENSG00000104907/ENSG00000105202/ENSG00000107614/ENSG00000121486/ENSG00000122435/ENSG00000129317/ENSG00000130299/ENSG00000132463/ENSG00000136932/ENSG00000138385/ENSG00000141994/ENSG00000144034/ENSG00000149743/ENSG00000160193/ENSG00000162623/ENSG00000162971/ENSG00000165832…	43
GO:0051028	BP mRNA transport	43/5261	109/21724	0.000293914	ENSG00000013364/ENSG00000014164/ENSG00000047410/ENSG00000051596/ENSG00000079134/ENSG00000082898/ENSG00000085415/ENSG00000094914/ENSG00000095319/ENSG00000100227/ENSG00000102081/ENSG00000112081/ENSG00000114503/ENSG00000119392/ENSG00000120533/ENSG00000122068/ENSG00000122566/ENSG00000125351/ENSG00000125676/ENSG00000131652/ENSG00000132182/ENSG00000132507/ENSG00000138750/ENSG00000138757/ENSG00000139675…	43
GO:0009615	BP response to virus	42/5261	124/21724	0.00962787	ENSG00000027697/ENSG00000055332/ENSG00000068001/ENSG00000069399/ENSG00000074800/ENSG00000079785/ENSG00000084674/ENSG00000102096/ENSG00000104957/ENSG00000105176/ENSG00000105323/ENSG00000105810/ENSG00000106211/ENSG00000107201/ENSG00000107485/ENSG00000111331/ENSG00000111335/ENSG00000115267/ENSG00000119922/ENSG00000123685/ENSG00000130303/ENSG00000133112/ENSG00000137309/ENSG00000137628/ENSG00000140279…	42
GO:0016925	BP protein sumoylation	38/5261	76/21724	9.91164e-07	ENSG00000047410/ENSG00000077097/ENSG00000085415/ENSG00000089685/ENSG00000090432/ENSG00000094914/ENSG00000095319/ENSG00000100395/ENSG00000100401/ENSG00000105229/ENSG00000112200/ENSG00000112701/ENSG00000115267/ENSG00000116030/ENSG00000126261/ENSG00000130529/ENSG00000130726/ENSG00000131747/ENSG00000132182/ENSG00000135679/ENSG00000138750/ENSG00000141582/ENSG00000147889/ENSG00000149503/ENSG00000153201…	38
GO:0006338	BP chromatin remodeling	38/5261	93/21724	0.000282216	ENSG00000005302/ENSG00000009954/ENSG00000048649/ENSG00000068024/ENSG00000073584/ENSG00000075089/ENSG00000080503/ENSG00000085224/ENSG00000101104/ENSG00000102038/ENSG00000104872/ENSG00000107485/ENSG00000108604/ENSG00000108773/ENSG00000108840/ENSG00000118513/ENSG00000119042/ENSG00000122565/ENSG00000124795/ENSG00000125398/ENSG00000125482/ENSG00000126804/ENSG00000129514/ENSG00000135100/ENSG00000139687…	38
GO:0032355	BP response to estradiol	37/5261	100/21724	0.00288397	ENSG00000002330/ENSG00000003436/ENSG00000005471/ENSG00000015475/ENSG00000071655/ENSG00000073756/ENSG00000084207/ENSG00000084674/ENSG00000101439/ENSG00000101773/ENSG00000102996/ENSG00000105220/ENSG00000105329/ENSG00000106462/ENSG00000114026/ENSG00000115457/ENSG00000118523/ENSG00000120129/ENSG00000129071/ENSG00000129514/ENSG00000130429/ENSG00000132906/ENSG00000134046/ENSG00000138668/ENSG00000141644…	37
GO:0046718	BP viral entry into host cell	37/5261	101/21724	0.00350626	ENSG00000057149/ENSG00000068001/ENSG00000073008/ENSG00000073060/ENSG00000078747/ENSG00000082781/ENSG00000085832/ENSG00000090339/ENSG00000102753/ENSG00000104142/ENSG00000105281/ENSG00000110400/ENSG00000110651/ENSG00000117335/ENSG00000118640/ENSG00000121864/ENSG00000123124/ENSG00000130164/ENSG00000139626/ENSG00000142627/ENSG00000146425/ENSG00000150093/ENSG00000154639/ENSG00000157873/ENSG00000161638…	37
GO:0000082	BP G1/S transition of mitotic cell cycle	37/5261	103/21724	0.0050991	ENSG00000006634/ENSG00000020426/ENSG00000036257/ENSG00000060982/ENSG00000073111/ENSG00000091651/ENSG00000101773/ENSG00000102096/ENSG00000105810/ENSG00000106399/ENSG00000108094/ENSG00000108443/ENSG00000115942/ENSG00000115947/ENSG00000128059/ENSG00000131023/ENSG00000135446/ENSG00000137154/ENSG00000139687/ENSG00000142208/ENSG00000147889/ENSG00000148229/ENSG00000148660/ENSG00000150093/ENSG00000153201…	37
GO:0016236	BP macroautophagy	37/5261	104/21724	0.00610118	ENSG00000023287/ENSG00000057663/ENSG00000069509/ENSG00000070770/ENSG00000074319/ENSG00000078142/ENSG00000083937/ENSG00000101266/ENSG00000101460/ENSG00000110497/ENSG00000110719/ENSG00000111725/ENSG00000115145/ENSG00000116688/ENSG00000119541/ENSG00000130204/ENSG00000132356/ENSG00000133056/ENSG00000141971/ENSG00000144848/ENSG00000154174/ENSG00000157954/ENSG00000158828/ENSG00000161011/ENSG00000167671…	37
GO:0034599	BP cellular response to oxidative stress	37/5261	104/21724	0.00610118	ENSG00000006534/ENSG00000028116/ENSG00000051523/ENSG00000064545/ENSG00000068903/ENSG00000084207/ENSG00000091164/ENSG00000100348/ENSG00000101439/ENSG00000104221/ENSG00000107290/ENSG00000111832/ENSG00000118689/ENSG00000121350/ENSG00000124214/ENSG00000130766/ENSG00000135362/ENSG00000136810/ENSG00000143811/ENSG00000158169/ENSG00000158828/ENSG00000159363/ENSG00000160211/ENSG00000163874/ENSG00000164294…	37
GO:0006302	BP double-strand break repair	36/5261	64/21724	3.98614e-08	ENSG00000009954/ENSG00000012048/ENSG00000020922/ENSG00000071539/ENSG00000079785/ENSG00000081177/ENSG00000085999/ENSG00000095002/ENSG00000101442/ENSG00000104320/ENSG00000105393/ENSG00000107290/ENSG00000112130/ENSG00000112941/ENSG00000113522/ENSG00000116670/ENSG00000121211/ENSG00000136492/ENSG00000138496/ENSG00000139618/ENSG00000146670/ENSG00000152422/ENSG00000163322/ENSG00000163840/ENSG00000163961…	36
GO:0001889	BP liver development	36/5261	85/21724	0.000173528	ENSG00000008710/ENSG00000023287/ENSG00000025796/ENSG00000075239/ENSG00000100263/ENSG00000100412/ENSG00000100522/ENSG00000100650/ENSG00000103494/ENSG00000105516/ENSG00000117054/ENSG00000121879/ENSG00000127554/ENSG00000128309/ENSG00000130988/ENSG00000133703/ENSG00000135100/ENSG00000136630/ENSG00000136877/ENSG00000136881/ENSG00000138668/ENSG00000140465/ENSG00000141448/ENSG00000143819/ENSG00000148400…	36
GO:0006890	BP retrograde vesicle-mediated transport, Golgi to endoplasmic reticulum	36/5261	90/21724	0.000649746	ENSG00000004059/ENSG00000005243/ENSG00000053501/ENSG00000054793/ENSG00000068796/ENSG00000079616/ENSG00000084731/ENSG00000086598/ENSG00000092108/ENSG00000105402/ENSG00000105438/ENSG00000105669/ENSG00000121621/ENSG00000126062/ENSG00000131437/ENSG00000134287/ENSG00000137807/ENSG00000138160/ENSG00000138778/ENSG00000142186/ENSG00000143457/ENSG00000149182/ENSG00000163808/ENSG00000166377/ENSG00000166557…	36
GO:0032981	BP mitochondrial respiratory chain complex I assembly	35/5261	71/21724	3.9753e-06	ENSG00000065518/ENSG00000090266/ENSG00000099795/ENSG00000102125/ENSG00000105341/ENSG00000110074/ENSG00000110717/ENSG00000115286/ENSG00000119013/ENSG00000128609/ENSG00000130159/ENSG00000130414/ENSG00000131495/ENSG00000137038/ENSG00000137806/ENSG00000147123/ENSG00000151366/ENSG00000155463/ENSG00000164182/ENSG00000164258/ENSG00000167792/ENSG00000170906/ENSG00000171204/ENSG00000177646/ENSG00000178057…	35
GO:0042795	BP snRNA transcription by RNA polymerase II	35/5261	73/21724	8.76818e-06	ENSG00000023608/ENSG00000047315/ENSG00000064102/ENSG00000064995/ENSG00000090061/ENSG00000099817/ENSG00000102786/ENSG00000102978/ENSG00000104299/ENSG00000104976/ENSG00000105258/ENSG00000105656/ENSG00000106290/ENSG00000114503/ENSG00000118985/ENSG00000122484/ENSG00000127054/ENSG00000128915/ENSG00000136807/ENSG00000137413/ENSG00000139579/ENSG00000140307/ENSG00000144161/ENSG00000147669/ENSG00000148835…	35
GO:0006369	BP termination of RNA polymerase II transcription	35/5261	74/21724	1.27818e-05	ENSG00000051596/ENSG00000063244/ENSG00000071894/ENSG00000079134/ENSG00000090060/ENSG00000100227/ENSG00000100650/ENSG00000100836/ENSG00000103495/ENSG00000107290/ENSG00000111786/ENSG00000112081/ENSG00000114503/ENSG00000116754/ENSG00000123136/ENSG00000125351/ENSG00000125676/ENSG00000125755/ENSG00000125835/ENSG00000131652/ENSG00000143977/ENSG00000145216/ENSG00000160075/ENSG00000160201/ENSG00000160917…	35
GO:0016241	BP regulation of macroautophagy	35/5261	76/21724	2.62313e-05	ENSG00000014216/ENSG00000023287/ENSG00000069329/ENSG00000069869/ENSG00000072062/ENSG00000090989/ENSG00000097033/ENSG00000100554/ENSG00000106615/ENSG00000111640/ENSG00000111725/ENSG00000116586/ENSG00000117410/ENSG00000122958/ENSG00000126247/ENSG00000129515/ENSG00000132356/ENSG00000141564/ENSG00000149357/ENSG00000155097/ENSG00000155876/ENSG00000159363/ENSG00000159720/ENSG00000164305/ENSG00000164885…	35
GO:0000724	BP double-strand break repair via homologous recombination	35/5261	78/21724	5.15364e-05	ENSG00000004700/ENSG00000012048/ENSG00000020922/ENSG00000069275/ENSG00000081177/ENSG00000085999/ENSG00000101773/ENSG00000104320/ENSG00000106399/ENSG00000113522/ENSG00000114742/ENSG00000115233/ENSG00000125843/ENSG00000126215/ENSG00000136273/ENSG00000139579/ENSG00000139618/ENSG00000149311/ENSG00000156384/ENSG00000156831/ENSG00000160949/ENSG00000163029/ENSG00000163312/ENSG00000165392/ENSG00000166169…	35
GO:0035264	BP multicellular organism growth	35/5261	85/21724	0.00040545	ENSG00000085224/ENSG00000086598/ENSG00000087460/ENSG00000104884/ENSG00000105701/ENSG00000108773/ENSG00000111077/ENSG00000114742/ENSG00000115904/ENSG00000122257/ENSG00000128602/ENSG00000132475/ENSG00000136280/ENSG00000136936/ENSG00000139546/ENSG00000140279/ENSG00000148339/ENSG00000149311/ENSG00000162878/ENSG00000166337/ENSG00000167182/ENSG00000169083/ENSG00000169136/ENSG00000172819/ENSG00000172893…	35
GO:0048013	BP ephrin receptor signaling pathway	35/5261	89/21724	0.00109919	ENSG00000067900/ENSG00000075624/ENSG00000087245/ENSG00000090776/ENSG00000106123/ENSG00000106299/ENSG00000106976/ENSG00000108262/ENSG00000115091/ENSG00000117362/ENSG00000130429/ENSG00000134318/ENSG00000137845/ENSG00000138071/ENSG00000138613/ENSG00000141380/ENSG00000142627/ENSG00000143801/ENSG00000145715/ENSG00000158092/ENSG00000162704/ENSG00000162736/ENSG00000169242/ENSG00000176105/ENSG00000179295…	35
GO:0048208	BP COPII vesicle coating	34/5261	66/21724	1.51661e-06	ENSG00000007255/ENSG00000036257/ENSG00000085063/ENSG00000086598/ENSG00000092108/ENSG00000100528/ENSG00000101160/ENSG00000105063/ENSG00000105402/ENSG00000107651/ENSG00000108433/ENSG00000114354/ENSG00000114745/ENSG00000120341/ENSG00000125875/ENSG00000138073/ENSG00000138768/ENSG00000141551/ENSG00000148396/ENSG00000150961/ENSG00000157020/ENSG00000162236/ENSG00000162517/ENSG00000163235/ENSG00000167515…	34
GO:0008203	BP cholesterol metabolic process	34/5261	89/21724	0.00228302	ENSG00000015520/ENSG00000021762/ENSG00000067064/ENSG00000072310/ENSG00000084674/ENSG00000100243/ENSG00000100342/ENSG00000110921/ENSG00000112033/ENSG00000114650/ENSG00000116133/ENSG00000125629/ENSG00000128973/ENSG00000130164/ENSG00000131748/ENSG00000132356/ENSG00000135100/ENSG00000137642/ENSG00000142192/ENSG00000147155/ENSG00000149809/ENSG00000157978/ENSG00000160179/ENSG00000160752/ENSG00000161513…	34
GO:0007015	BP actin filament organization	34/5261	93/21724	0.00517598	ENSG00000018189/ENSG00000050820/ENSG00000072110/ENSG00000075618/ENSG00000075711/ENSG00000101605/ENSG00000106299/ENSG00000112658/ENSG00000115091/ENSG00000116584/ENSG00000116670/ENSG00000118162/ENSG00000120899/ENSG00000124006/ENSG00000124429/ENSG00000138071/ENSG00000138594/ENSG00000139725/ENSG00000143761/ENSG00000147202/ENSG00000147439/ENSG00000149798/ENSG00000149925/ENSG00000154553/ENSG00000155846…	34
GO:0008286	BP insulin receptor signaling pathway	33/5261	87/21724	0.00300054	ENSG00000005882/ENSG00000006453/ENSG00000011405/ENSG00000050820/ENSG00000071553/ENSG00000072310/ENSG00000100554/ENSG00000105221/ENSG00000105723/ENSG00000110719/ENSG00000115904/ENSG00000117410/ENSG00000119729/ENSG00000128298/ENSG00000134982/ENSG00000142208/ENSG00000145675/ENSG00000146247/ENSG00000146678/ENSG00000149639/ENSG00000155097/ENSG00000157500/ENSG00000159720/ENSG00000160999/ENSG00000169047…	33
GO:0006919	BP activation of cysteine-type endopeptidase activity involved in apoptotic process	33/5261	89/21724	0.00453882	ENSG00000002330/ENSG00000015475/ENSG00000030110/ENSG00000087088/ENSG00000090432/ENSG00000096968/ENSG00000099968/ENSG00000103490/ENSG00000105327/ENSG00000106144/ENSG00000114446/ENSG00000115541/ENSG00000118412/ENSG00000120868/ENSG00000121858/ENSG00000127191/ENSG00000127946/ENSG00000130787/ENSG00000132906/ENSG00000136938/ENSG00000137409/ENSG00000140464/ENSG00000141682/ENSG00000144381/ENSG00000147889…	33
GO:0007018	BP microtubule-based movement	33/5261	92/21724	0.0080578	ENSG00000039139/ENSG00000068796/ENSG00000077380/ENSG00000079616/ENSG00000084731/ENSG00000114841/ENSG00000116852/ENSG00000118193/ENSG00000121621/ENSG00000126777/ENSG00000126870/ENSG00000131437/ENSG00000131966/ENSG00000136883/ENSG00000137807/ENSG00000138160/ENSG00000138182/ENSG00000138778/ENSG00000140859/ENSG00000144635/ENSG00000159433/ENSG00000163808/ENSG00000165115/ENSG00000167702/ENSG00000170759…	33
GO:0006283	BP transcription-coupled nucleotide-excision repair	32/5261	81/21724	0.00160901	ENSG00000020426/ENSG00000035928/ENSG00000047315/ENSG00000049167/ENSG00000062822/ENSG00000076924/ENSG00000099817/ENSG00000102978/ENSG00000104884/ENSG00000105258/ENSG00000105486/ENSG00000106399/ENSG00000106628/ENSG00000110107/ENSG00000111445/ENSG00000111652/ENSG00000122008/ENSG00000136936/ENSG00000145736/ENSG00000147669/ENSG00000158290/ENSG00000163945/ENSG00000166200/ENSG00000169727/ENSG00000177700…	32
GO:0001933	BP negative regulation of protein phosphorylation	31/5261	74/21724	0.000597292	ENSG00000005700/ENSG00000011485/ENSG00000077232/ENSG00000077942/ENSG00000105298/ENSG00000105329/ENSG00000105701/ENSG00000107404/ENSG00000130988/ENSG00000132376/ENSG00000133895/ENSG00000135362/ENSG00000135596/ENSG00000136848/ENSG00000137486/ENSG00000139318/ENSG00000144579/ENSG00000146674/ENSG00000154059/ENSG00000156535/ENSG00000163874/ENSG00000166848/ENSG00000171862/ENSG00000171867/ENSG00000175215…	31
GO:0007346	BP regulation of mitotic cell cycle	31/5261	83/21724	0.00515121	ENSG00000006062/ENSG00000008128/ENSG00000011566/ENSG00000064102/ENSG00000065559/ENSG00000065613/ENSG00000076984/ENSG00000083799/ENSG00000089685/ENSG00000090316/ENSG00000100154/ENSG00000102096/ENSG00000104375/ENSG00000106399/ENSG00000112029/ENSG00000115694/ENSG00000119408/ENSG00000123975/ENSG00000126934/ENSG00000130669/ENSG00000134602/ENSG00000137193/ENSG00000137601/ENSG00000139687/ENSG00000154310…	31
GO:0031124	BP mRNA 3'-end processing	30/5261	61/21724	2.02657e-05	ENSG00000014164/ENSG00000051596/ENSG00000063244/ENSG00000071894/ENSG00000079134/ENSG00000090060/ENSG00000100227/ENSG00000100650/ENSG00000100836/ENSG00000111786/ENSG00000112081/ENSG00000114503/ENSG00000116754/ENSG00000123136/ENSG00000125351/ENSG00000125676/ENSG00000125755/ENSG00000131652/ENSG00000145216/ENSG00000160201/ENSG00000160917/ENSG00000161547/ENSG00000162385/ENSG00000163634/ENSG00000164609…	30
GO:0032092	BP positive regulation of protein binding	30/5261	70/21724	0.000458395	ENSG00000001631/ENSG00000004399/ENSG00000008710/ENSG00000077254/ENSG00000095739/ENSG00000096384/ENSG00000101255/ENSG00000104375/ENSG00000105974/ENSG00000106123/ENSG00000109756/ENSG00000114251/ENSG00000115109/ENSG00000123384/ENSG00000125845/ENSG00000127666/ENSG00000130787/ENSG00000132341/ENSG00000133895/ENSG00000137098/ENSG00000137486/ENSG00000142676/ENSG00000144118/ENSG00000157837/ENSG00000164885…	30
GO:0006986	BP response to unfolded protein	30/5261	71/21724	0.000611763	ENSG00000023318/ENSG00000060566/ENSG00000080824/ENSG00000086061/ENSG00000096384/ENSG00000102580/ENSG00000106211/ENSG00000110011/ENSG00000115541/ENSG00000116406/ENSG00000116663/ENSG00000116688/ENSG00000120694/ENSG00000124164/ENSG00000135924/ENSG00000136848/ENSG00000138617/ENSG00000143578/ENSG00000144381/ENSG00000149257/ENSG00000157613/ENSG00000160087/ENSG00000162616/ENSG00000164070/ENSG00000164463…	30
GO:0070373	BP negative regulation of ERK1 and ERK2 cascade	29/5261	64/21724	0.000178686	ENSG00000010017/ENSG00000075711/ENSG00000077942/ENSG00000084207/ENSG00000100234/ENSG00000103653/ENSG00000105053/ENSG00000107263/ENSG00000107581/ENSG00000108861/ENSG00000117228/ENSG00000120129/ENSG00000120875/ENSG00000127445/ENSG00000136826/ENSG00000136848/ENSG00000137486/ENSG00000139318/ENSG00000142082/ENSG00000145901/ENSG00000153233/ENSG00000154803/ENSG00000164056/ENSG00000164850/ENSG00000165238…	29
GO:0043433	BP negative regulation of DNA-binding transcription factor activity	29/5261	67/21724	0.000464335	ENSG00000067066/ENSG00000068024/ENSG00000079999/ENSG00000100292/ENSG00000101665/ENSG00000106462/ENSG00000107882/ENSG00000109501/ENSG00000115738/ENSG00000116030/ENSG00000116670/ENSG00000117318/ENSG00000125798/ENSG00000125968/ENSG00000126603/ENSG00000130758/ENSG00000133895/ENSG00000136826/ENSG00000137193/ENSG00000139687/ENSG00000169297/ENSG00000171867/ENSG00000173334/ENSG00000185187/ENSG00000196591…	29
GO:0031647	BP regulation of protein stability	29/5261	69/21724	0.00083018	ENSG00000064601/ENSG00000069329/ENSG00000072310/ENSG00000090432/ENSG00000097033/ENSG00000099341/ENSG00000103266/ENSG00000103490/ENSG00000108773/ENSG00000110651/ENSG00000116030/ENSG00000122779/ENSG00000123159/ENSG00000124766/ENSG00000133135/ENSG00000133703/ENSG00000134146/ENSG00000136908/ENSG00000147889/ENSG00000151876/ENSG00000160285/ENSG00000160695/ENSG00000165416/ENSG00000171148/ENSG00000171862…	29
GO:0006661	BP phosphatidylinositol biosynthetic process	29/5261	78/21724	0.00717506	ENSG00000011405/ENSG00000035115/ENSG00000040933/ENSG00000051382/ENSG00000078142/ENSG00000078269/ENSG00000090975/ENSG00000100241/ENSG00000103043/ENSG00000103502/ENSG00000105559/ENSG00000110697/ENSG00000121879/ENSG00000132376/ENSG00000133056/ENSG00000134287/ENSG00000138685/ENSG00000143761/ENSG00000144566/ENSG00000145675/ENSG00000148384/ENSG00000163624/ENSG00000165458/ENSG00000171100/ENSG00000171608…	29
GO:0032436	BP positive regulation of proteasomal ubiquitin-dependent protein catabolic process	29/5261	78/21724	0.00717506	ENSG00000068903/ENSG00000079999/ENSG00000101255/ENSG00000101665/ENSG00000103266/ENSG00000107404/ENSG00000116030/ENSG00000116514/ENSG00000124226/ENSG00000133265/ENSG00000135679/ENSG00000138686/ENSG00000140543/ENSG00000141551/ENSG00000142208/ENSG00000151692/ENSG00000153071/ENSG00000158717/ENSG00000163743/ENSG00000166233/ENSG00000169139/ENSG00000170500/ENSG00000173334/ENSG00000177628/ENSG00000180008…	29
GO:0001558	BP regulation of cell growth	28/5261	73/21724	0.00498716	ENSG00000008128/ENSG00000050820/ENSG00000074319/ENSG00000078747/ENSG00000079819/ENSG00000090006/ENSG00000101049/ENSG00000105176/ENSG00000107821/ENSG00000109084/ENSG00000115457/ENSG00000116670/ENSG00000117475/ENSG00000118193/ENSG00000118523/ENSG00000132694/ENSG00000137142/ENSG00000138688/ENSG00000139687/ENSG00000141753/ENSG00000146674/ENSG00000146678/ENSG00000147654/ENSG00000167779/ENSG00000170801…	28
GO:0007249	BP I-kappaB kinase/NF-kappaB signaling	28/5261	73/21724	0.00498716	ENSG00000006062/ENSG00000023445/ENSG00000067900/ENSG00000069399/ENSG00000092098/ENSG00000100324/ENSG00000104856/ENSG00000110330/ENSG00000125826/ENSG00000127191/ENSG00000127666/ENSG00000134318/ENSG00000136560/ENSG00000142208/ENSG00000142867/ENSG00000154589/ENSG00000162924/ENSG00000163512/ENSG00000164342/ENSG00000168256/ENSG00000175104/ENSG00000179526/ENSG00000183735/ENSG00000197372/ENSG00000197885…	28
GO:0031398	BP positive regulation of protein ubiquitination	27/5261	61/21724	0.000468814	ENSG00000010072/ENSG00000012048/ENSG00000023445/ENSG00000044574/ENSG00000072401/ENSG00000101665/ENSG00000101966/ENSG00000103266/ENSG00000105974/ENSG00000106305/ENSG00000109501/ENSG00000109670/ENSG00000114062/ENSG00000127666/ENSG00000133265/ENSG00000137486/ENSG00000142867/ENSG00000151876/ENSG00000158828/ENSG00000163743/ENSG00000163904/ENSG00000169689/ENSG00000172175/ENSG00000175104/ENSG00000176170…	27
GO:0030512	BP negative regulation of transforming growth factor beta receptor signaling pathway	27/5261	71/21724	0.00658589	ENSG00000023734/ENSG00000044574/ENSG00000090863/ENSG00000095739/ENSG00000101665/ENSG00000103266/ENSG00000105329/ENSG00000105974/ENSG00000108187/ENSG00000109762/ENSG00000112200/ENSG00000127445/ENSG00000129515/ENSG00000136603/ENSG00000137834/ENSG00000142611/ENSG00000156535/ENSG00000157933/ENSG00000163513/ENSG00000166949/ENSG00000168140/ENSG00000170801/ENSG00000176396/ENSG00000176973/ENSG00000186174…	27
GO:0008630	BP intrinsic apoptotic signaling pathway in response to DNA damage	26/5261	50/21724	2.05096e-05	ENSG00000002330/ENSG00000012048/ENSG00000028137/ENSG00000030110/ENSG00000070501/ENSG00000087088/ENSG00000095002/ENSG00000100292/ENSG00000101412/ENSG00000106144/ENSG00000116062/ENSG00000129473/ENSG00000132906/ENSG00000136936/ENSG00000139618/ENSG00000140464/ENSG00000142627/ENSG00000145675/ENSG00000148985/ENSG00000149311/ENSG00000153094/ENSG00000171552/ENSG00000175793/ENSG00000183765/ENSG00000197579…	26
GO:0006120	BP mitochondrial electron transport, NADH to ubiquinone	26/5261	57/21724	0.0003336	ENSG00000065518/ENSG00000088682/ENSG00000090266/ENSG00000099795/ENSG00000110717/ENSG00000115286/ENSG00000119013/ENSG00000128609/ENSG00000130414/ENSG00000131495/ENSG00000137806/ENSG00000147123/ENSG00000151366/ENSG00000164258/ENSG00000167792/ENSG00000170906/ENSG00000178127/ENSG00000183648/ENSG00000184752/ENSG00000186010/ENSG00000198695/ENSG00000198786/ENSG00000198840/ENSG00000198886/ENSG00000212907…	26
GO:0045732	BP positive regulation of protein catabolic process	26/5261	63/21724	0.00206437	ENSG00000069869/ENSG00000078747/ENSG00000100083/ENSG00000100263/ENSG00000100359/ENSG00000101266/ENSG00000102048/ENSG00000104904/ENSG00000105325/ENSG00000105723/ENSG00000114251/ENSG00000119401/ENSG00000123384/ENSG00000123838/ENSG00000123843/ENSG00000125398/ENSG00000134982/ENSG00000136848/ENSG00000137642/ENSG00000140807/ENSG00000158290/ENSG00000162236/ENSG00000167705/ENSG00000168397/ENSG00000186010…	26
GO:0032091	BP negative regulation of protein binding	26/5261	64/21724	0.0026866	ENSG00000067900/ENSG00000077254/ENSG00000087088/ENSG00000101160/ENSG00000102096/ENSG00000103266/ENSG00000104964/ENSG00000105974/ENSG00000107404/ENSG00000107984/ENSG00000115109/ENSG00000119922/ENSG00000124107/ENSG00000125968/ENSG00000127445/ENSG00000132688/ENSG00000135924/ENSG00000137642/ENSG00000142453/ENSG00000144118/ENSG00000153071/ENSG00000158411/ENSG00000172531/ENSG00000178999/ENSG00000185745…	26
GO:0045727	BP positive regulation of translation	26/5261	66/21724	0.00441504	ENSG00000066044/ENSG00000069399/ENSG00000100227/ENSG00000102081/ENSG00000102882/ENSG00000108443/ENSG00000115687/ENSG00000120742/ENSG00000120899/ENSG00000124766/ENSG00000125351/ENSG00000135446/ENSG00000138668/ENSG00000139546/ENSG00000141736/ENSG00000151806/ENSG00000158828/ENSG00000161813/ENSG00000161970/ENSG00000167658/ENSG00000181163/ENSG00000185088/ENSG00000198563/ENSG00000198793/ENSG00000215301…	26
GO:0009411	BP response to UV	25/5261	49/21724	4.47748e-05	ENSG00000010072/ENSG00000011566/ENSG00000049167/ENSG00000062822/ENSG00000070950/ENSG00000075131/ENSG00000076984/ENSG00000104884/ENSG00000116062/ENSG00000116747/ENSG00000119048/ENSG00000119401/ENSG00000121988/ENSG00000132356/ENSG00000132906/ENSG00000133895/ENSG00000134574/ENSG00000136273/ENSG00000136936/ENSG00000140464/ENSG00000145736/ENSG00000162607/ENSG00000163945/ENSG00000164305/ENSG00000164306	25
GO:0010212	BP response to ionizing radiation	25/5261	54/21724	0.000325508	ENSG00000012048/ENSG00000085999/ENSG00000087088/ENSG00000090339/ENSG00000105393/ENSG00000106009/ENSG00000112130/ENSG00000126215/ENSG00000139579/ENSG00000148218/ENSG00000149311/ENSG00000162441/ENSG00000163322/ENSG00000163781/ENSG00000163961/ENSG00000168411/ENSG00000173559/ENSG00000174405/ENSG00000181026/ENSG00000182185/ENSG00000182979/ENSG00000185379/ENSG00000186104/ENSG00000187736/ENSG00000188486	25
GO:0036498	BP IRE1-mediated unfolded protein response	25/5261	59/21724	0.00160841	ENSG00000008952/ENSG00000025796/ENSG00000044574/ENSG00000058262/ENSG00000102580/ENSG00000105723/ENSG00000106080/ENSG00000106803/ENSG00000108433/ENSG00000109501/ENSG00000116809/ENSG00000120742/ENSG00000124783/ENSG00000128590/ENSG00000137076/ENSG00000138073/ENSG00000157014/ENSG00000159720/ENSG00000160789/ENSG00000162298/ENSG00000166340/ENSG00000174851/ENSG00000175215/ENSG00000178607/ENSG00000184205	25
GO:0007266	BP Rho protein signal transduction	25/5261	62/21724	0.00361702	ENSG00000067900/ENSG00000075275/ENSG00000076928/ENSG00000089820/ENSG00000099331/ENSG00000100852/ENSG00000106683/ENSG00000113916/ENSG00000114993/ENSG00000119326/ENSG00000128283/ENSG00000130669/ENSG00000132694/ENSG00000134318/ENSG00000137962/ENSG00000143878/ENSG00000146535/ENSG00000149798/ENSG00000172757/ENSG00000173156/ENSG00000177105/ENSG00000177106/ENSG00000179604/ENSG00000204138/ENSG00000213977	25
GO:0006405	BP RNA export from nucleus	25/5261	64/21724	0.00588971	ENSG00000047410/ENSG00000051596/ENSG00000063244/ENSG00000079134/ENSG00000095319/ENSG00000100227/ENSG00000100650/ENSG00000111786/ENSG00000112081/ENSG00000114503/ENSG00000116754/ENSG00000123136/ENSG00000125351/ENSG00000125676/ENSG00000131652/ENSG00000132661/ENSG00000153201/ENSG00000160201/ENSG00000161547/ENSG00000162385/ENSG00000163634/ENSG00000164609/ENSG00000168438/ENSG00000196313/ENSG00000198563	25
GO:0043525	BP positive regulation of neuron apoptotic process	24/5261	50/21724	0.000215509	ENSG00000065559/ENSG00000068024/ENSG00000087088/ENSG00000101160/ENSG00000105327/ENSG00000105723/ENSG00000106144/ENSG00000118513/ENSG00000118689/ENSG00000124588/ENSG00000127445/ENSG00000130725/ENSG00000132906/ENSG00000141510/ENSG00000149311/ENSG00000153094/ENSG00000164305/ENSG00000164885/ENSG00000169174/ENSG00000171867/ENSG00000173327/ENSG00000177606/ENSG00000213949/ENSG00000214253	24
GO:0032508	BP DNA duplex unwinding	24/5261	53/21724	0.000636086	ENSG00000004700/ENSG00000020922/ENSG00000073111/ENSG00000079785/ENSG00000085224/ENSG00000101003/ENSG00000104320/ENSG00000104884/ENSG00000107290/ENSG00000113387/ENSG00000113522/ENSG00000127311/ENSG00000132740/ENSG00000136492/ENSG00000140451/ENSG00000153922/ENSG00000165392/ENSG00000170004/ENSG00000173575/ENSG00000183207/ENSG00000197275/ENSG00000197299/ENSG00000213780/ENSG00000215301	24
GO:0016485	BP protein processing	24/5261	56/21724	0.00164053	ENSG00000010256/ENSG00000078142/ENSG00000078304/ENSG00000102910/ENSG00000106144/ENSG00000111142/ENSG00000117298/ENSG00000117362/ENSG00000122862/ENSG00000135678/ENSG00000137845/ENSG00000138613/ENSG00000140479/ENSG00000140564/ENSG00000143801/ENSG00000156521/ENSG00000158315/ENSG00000160613/ENSG00000162736/ENSG00000163131/ENSG00000164305/ENSG00000169174/ENSG00000187240/ENSG00000205155	24
GO:0019827	BP stem cell population maintenance	24/5261	59/21724	0.00377015	ENSG00000008838/ENSG00000080345/ENSG00000101882/ENSG00000108055/ENSG00000118579/ENSG00000119403/ENSG00000134744/ENSG00000136826/ENSG00000137815/ENSG00000142611/ENSG00000143033/ENSG00000145388/ENSG00000155760/ENSG00000155868/ENSG00000160563/ENSG00000163938/ENSG00000164190/ENSG00000164758/ENSG00000166477/ENSG00000168610/ENSG00000171206/ENSG00000184634/ENSG00000198730/ENSG00000198816	24
GO:0034644	BP cellular response to UV	22/5261	49/21724	0.00121366	ENSG00000030110/ENSG00000062822/ENSG00000064545/ENSG00000069869/ENSG00000073756/ENSG00000087088/ENSG00000102081/ENSG00000102921/ENSG00000126804/ENSG00000132906/ENSG00000134001/ENSG00000141510/ENSG00000144468/ENSG00000145675/ENSG00000161970/ENSG00000170242/ENSG00000172428/ENSG00000178999/ENSG00000181163/ENSG00000183207/ENSG00000185115/ENSG00000188976	22
GO:0036297	BP interstrand cross-link repair	22/5261	51/21724	0.00228257	ENSG00000069275/ENSG00000106399/ENSG00000112130/ENSG00000115392/ENSG00000126215/ENSG00000131944/ENSG00000158169/ENSG00000162585/ENSG00000162607/ENSG00000163961/ENSG00000168411/ENSG00000169689/ENSG00000172732/ENSG00000181544/ENSG00000182150/ENSG00000183161/ENSG00000185379/ENSG00000185504/ENSG00000187741/ENSG00000187790/ENSG00000221829/ENSG00000221983	22
GO:0006289	BP nucleotide-excision repair	22/5261	52/21724	0.00306329	ENSG00000014824/ENSG00000020426/ENSG00000049167/ENSG00000066427/ENSG00000101773/ENSG00000104884/ENSG00000106399/ENSG00000114026/ENSG00000134574/ENSG00000136273/ENSG00000136936/ENSG00000139618/ENSG00000141510/ENSG00000145736/ENSG00000147400/ENSG00000154328/ENSG00000155229/ENSG00000158169/ENSG00000166169/ENSG00000185379/ENSG00000213780/ENSG00000272047	22
GO:0010501	BP RNA secondary structure unwinding	22/5261	54/21724	0.00530338	ENSG00000079785/ENSG00000080007/ENSG00000088205/ENSG00000105671/ENSG00000107625/ENSG00000108654/ENSG00000111364/ENSG00000118197/ENSG00000123136/ENSG00000123908/ENSG00000124228/ENSG00000136271/ENSG00000145833/ENSG00000163312/ENSG00000168872/ENSG00000174953/ENSG00000178105/ENSG00000182810/ENSG00000185163/ENSG00000198563/ENSG00000215301/ENSG00000278053	22
GO:0042542	BP response to hydrogen peroxide	22/5261	55/21724	0.00685069	ENSG00000002330/ENSG00000030110/ENSG00000100292/ENSG00000114062/ENSG00000114209/ENSG00000115694/ENSG00000120129/ENSG00000120899/ENSG00000132356/ENSG00000134602/ENSG00000164305/ENSG00000167658/ENSG00000173039/ENSG00000175592/ENSG00000177606/ENSG00000186432/ENSG00000196839/ENSG00000197122/ENSG00000198695/ENSG00000198786/ENSG00000233276/ENSG00000265972	22
GO:0007032	BP endosome organization	21/5261	37/21724	2.25492e-05	ENSG00000051009/ENSG00000078142/ENSG00000083937/ENSG00000086300/ENSG00000095066/ENSG00000104142/ENSG00000104886/ENSG00000106976/ENSG00000119541/ENSG00000134709/ENSG00000135956/ENSG00000136051/ENSG00000138592/ENSG00000149357/ENSG00000160695/ENSG00000161011/ENSG00000168172/ENSG00000173456/ENSG00000173548/ENSG00000178038/ENSG00000198324	21
GO:0035735	BP intraciliary transport involved in cilium assembly	21/5261	40/21724	0.000105922	ENSG00000032742/ENSG00000068885/ENSG00000078674/ENSG00000081870/ENSG00000084731/ENSG00000096872/ENSG00000100360/ENSG00000100815/ENSG00000103351/ENSG00000114446/ENSG00000117155/ENSG00000119333/ENSG00000119650/ENSG00000122970/ENSG00000126870/ENSG00000131437/ENSG00000138036/ENSG00000141577/ENSG00000187240/ENSG00000204104/ENSG00000264364	21
GO:0034198	BP cellular response to amino acid starvation	21/5261	42/21724	0.000259404	ENSG00000055332/ENSG00000085415/ENSG00000089154/ENSG00000097033/ENSG00000101460/ENSG00000102882/ENSG00000103148/ENSG00000111203/ENSG00000114388/ENSG00000118162/ENSG00000127580/ENSG00000130766/ENSG00000133706/ENSG00000134001/ENSG00000154059/ENSG00000155876/ENSG00000164654/ENSG00000172071/ENSG00000175567/ENSG00000198198/ENSG00000198793	21
GO:0045786	BP negative regulation of cell cycle	21/5261	42/21724	0.000259404	ENSG00000073756/ENSG00000105329/ENSG00000105810/ENSG00000106290/ENSG00000107485/ENSG00000108523/ENSG00000116809/ENSG00000125845/ENSG00000133895/ENSG00000139687/ENSG00000143878/ENSG00000150593/ENSG00000164120/ENSG00000164305/ENSG00000164885/ENSG00000176485/ENSG00000177683/ENSG00000184205/ENSG00000188130/ENSG00000213445/ENSG00000245848	21
GO:0000910	BP cytokinesis	21/5261	46/21724	0.00119822	ENSG00000006451/ENSG00000078142/ENSG00000090565/ENSG00000119408/ENSG00000122545/ENSG00000131242/ENSG00000132694/ENSG00000134318/ENSG00000135476/ENSG00000137807/ENSG00000138175/ENSG00000139618/ENSG00000143878/ENSG00000144118/ENSG00000147202/ENSG00000147439/ENSG00000149503/ENSG00000153207/ENSG00000167657/ENSG00000171552/ENSG00000184702	21
GO:0016575	BP histone deacetylation	21/5261	51/21724	0.00551169	ENSG00000005302/ENSG00000032219/ENSG00000054267/ENSG00000057935/ENSG00000064961/ENSG00000068024/ENSG00000068903/ENSG00000071655/ENSG00000077463/ENSG00000100916/ENSG00000108840/ENSG00000127511/ENSG00000142082/ENSG00000148411/ENSG00000164105/ENSG00000170004/ENSG00000182979/ENSG00000185787/ENSG00000196591/ENSG00000198160/ENSG00000239306	21
GO:1990090	BP cellular response to nerve growth factor stimulus	20/5261	35/21724	3.08715e-05	ENSG00000044574/ENSG00000096401/ENSG00000101412/ENSG00000107263/ENSG00000108773/ENSG00000109756/ENSG00000110047/ENSG00000114331/ENSG00000116473/ENSG00000118260/ENSG00000118689/ENSG00000125968/ENSG00000141551/ENSG00000142192/ENSG00000142208/ENSG00000161016/ENSG00000171634/ENSG00000171862/ENSG00000185043/ENSG00000213923	20
GO:0008333	BP endosome to lysosome transport	20/5261	40/21724	0.000361918	ENSG00000006715/ENSG00000051009/ENSG00000074319/ENSG00000095066/ENSG00000102858/ENSG00000104142/ENSG00000104497/ENSG00000105339/ENSG00000134709/ENSG00000136021/ENSG00000139719/ENSG00000143376/ENSG00000143553/ENSG00000143878/ENSG00000160695/ENSG00000167705/ENSG00000168172/ENSG00000171100/ENSG00000198932/ENSG00000215305	20
GO:0015914	BP phospholipid transport	20/5261	42/21724	0.000808063	ENSG00000021762/ENSG00000054793/ENSG00000058063/ENSG00000073060/ENSG00000090975/ENSG00000091039/ENSG00000101166/ENSG00000101974/ENSG00000110697/ENSG00000116171/ENSG00000130164/ENSG00000138823/ENSG00000143515/ENSG00000154217/ENSG00000166377/ENSG00000169230/ENSG00000172375/ENSG00000180957/ENSG00000186314/ENSG00000206190	20
GO:0051898	BP negative regulation of protein kinase B signaling	20/5261	49/21724	0.00748125	ENSG00000068001/ENSG00000075711/ENSG00000090432/ENSG00000103197/ENSG00000107263/ENSG00000132376/ENSG00000136826/ENSG00000142627/ENSG00000153064/ENSG00000154803/ENSG00000161904/ENSG00000164850/ENSG00000168216/ENSG00000170955/ENSG00000171100/ENSG00000171862/ENSG00000173402/ENSG00000185043/ENSG00000204628/ENSG00000249915	20
GO:0000413	BP protein peptidyl-prolyl isomerization	19/5261	46/21724	0.00777645	ENSG00000079150/ENSG00000096060/ENSG00000100442/ENSG00000102309/ENSG00000105701/ENSG00000106080/ENSG00000108179/ENSG00000110711/ENSG00000113593/ENSG00000114857/ENSG00000127445/ENSG00000131013/ENSG00000137168/ENSG00000138398/ENSG00000141756/ENSG00000153015/ENSG00000153201/ENSG00000171497/ENSG00000240344	19
GO:0002224	BP toll-like receptor signaling pathway	19/5261	46/21724	0.00777645	ENSG00000084674/ENSG00000110057/ENSG00000131323/ENSG00000135047/ENSG00000135218/ENSG00000142867/ENSG00000143387/ENSG00000154589/ENSG00000163131/ENSG00000164342/ENSG00000164733/ENSG00000166598/ENSG00000171557/ENSG00000172936/ENSG00000175104/ENSG00000177189/ENSG00000184216/ENSG00000189403/ENSG00000198001	19
GO:1903146	BP regulation of autophagy of mitochondrion	18/5261	29/21724	1.61597e-05	ENSG00000055483/ENSG00000063244/ENSG00000070770/ENSG00000072310/ENSG00000084463/ENSG00000101194/ENSG00000105723/ENSG00000108107/ENSG00000108773/ENSG00000109670/ENSG00000116809/ENSG00000143387/ENSG00000158828/ENSG00000159363/ENSG00000160201/ENSG00000163251/ENSG00000198911/ENSG00000213585	18
GO:1903506	BP regulation of nucleic acid-templated transcription	18/5261	34/21724	0.000285849	ENSG00000008838/ENSG00000071539/ENSG00000072110/ENSG00000083544/ENSG00000100815/ENSG00000101216/ENSG00000110330/ENSG00000110711/ENSG00000114126/ENSG00000123609/ENSG00000125970/ENSG00000141380/ENSG00000148840/ENSG00000155846/ENSG00000162419/ENSG00000183576/ENSG00000184402/ENSG00000186174	18
GO:0000731	BP DNA synthesis involved in DNA repair	18/5261	36/21724	0.000706726	ENSG00000012048/ENSG00000020922/ENSG00000062822/ENSG00000101773/ENSG00000104320/ENSG00000113522/ENSG00000124535/ENSG00000126215/ENSG00000136492/ENSG00000139618/ENSG00000149311/ENSG00000165392/ENSG00000177084/ENSG00000177302/ENSG00000178966/ENSG00000182185/ENSG00000185379/ENSG00000197299	18
GO:0006284	BP base-excision repair	18/5261	36/21724	0.000706726	ENSG00000065057/ENSG00000070501/ENSG00000077463/ENSG00000103152/ENSG00000105486/ENSG00000106399/ENSG00000114026/ENSG00000123415/ENSG00000129484/ENSG00000132781/ENSG00000136936/ENSG00000137309/ENSG00000141510/ENSG00000154328/ENSG00000165392/ENSG00000169188/ENSG00000170242/ENSG00000189403	18
GO:0032480	BP negative regulation of type I interferon production	18/5261	36/21724	0.000706726	ENSG00000078747/ENSG00000083799/ENSG00000088888/ENSG00000106052/ENSG00000107201/ENSG00000115267/ENSG00000123609/ENSG00000127445/ENSG00000131323/ENSG00000140853/ENSG00000160703/ENSG00000182179/ENSG00000182446/ENSG00000183735/ENSG00000187608/ENSG00000204104/ENSG00000221983/ENSG00000263528	18
GO:0042149	BP cellular response to glucose starvation	18/5261	37/21724	0.00106703	ENSG00000044574/ENSG00000078142/ENSG00000097033/ENSG00000111203/ENSG00000117394/ENSG00000118162/ENSG00000130766/ENSG00000132275/ENSG00000132356/ENSG00000132382/ENSG00000141510/ENSG00000141682/ENSG00000154059/ENSG00000163565/ENSG00000163874/ENSG00000172071/ENSG00000183696/ENSG00000198198	18
GO:0000422	BP autophagy of mitochondrion	18/5261	38/21724	0.00157244	ENSG00000023287/ENSG00000057663/ENSG00000069509/ENSG00000101460/ENSG00000101844/ENSG00000110046/ENSG00000110497/ENSG00000125703/ENSG00000130734/ENSG00000144848/ENSG00000145354/ENSG00000157954/ENSG00000158828/ENSG00000161011/ENSG00000168397/ENSG00000196998/ENSG00000198925/ENSG00000214253	18
GO:0007040	BP lysosome organization	18/5261	38/21724	0.00157244	ENSG00000051009/ENSG00000069329/ENSG00000095066/ENSG00000103174/ENSG00000104142/ENSG00000106460/ENSG00000107521/ENSG00000108784/ENSG00000128973/ENSG00000134575/ENSG00000134709/ENSG00000143553/ENSG00000149357/ENSG00000160695/ENSG00000162341/ENSG00000166340/ENSG00000168172/ENSG00000171298	18
GO:0007098	BP centrosome cycle	18/5261	42/21724	0.00601892	ENSG00000011523/ENSG00000012048/ENSG00000058272/ENSG00000058453/ENSG00000078674/ENSG00000117155/ENSG00000126756/ENSG00000137814/ENSG00000140299/ENSG00000147874/ENSG00000153140/ENSG00000170004/ENSG00000181163/ENSG00000213024/ENSG00000213397/ENSG00000213465/ENSG00000214367/ENSG00000249115	18
GO:0090200	BP positive regulation of release of cytochrome c from mitochondria	17/5261	30/21724	0.000140465	ENSG00000002330/ENSG00000011422/ENSG00000015475/ENSG00000030110/ENSG00000087088/ENSG00000100290/ENSG00000103490/ENSG00000105185/ENSG00000105327/ENSG00000108179/ENSG00000121858/ENSG00000141510/ENSG00000141682/ENSG00000153094/ENSG00000158828/ENSG00000164850/ENSG00000168958	17
GO:0034504	BP protein localization to nucleus	17/5261	32/21724	0.000398623	ENSG00000054654/ENSG00000064687/ENSG00000082898/ENSG00000084734/ENSG00000105993/ENSG00000107404/ENSG00000125398/ENSG00000126778/ENSG00000128602/ENSG00000135679/ENSG00000136936/ENSG00000142676/ENSG00000160789/ENSG00000172530/ENSG00000175826/ENSG00000197579/ENSG00000205423	17
GO:0009060	BP aerobic respiration	17/5261	33/21724	0.000637613	ENSG00000010256/ENSG00000111775/ENSG00000117640/ENSG00000125611/ENSG00000135441/ENSG00000142082/ENSG00000143252/ENSG00000146701/ENSG00000148290/ENSG00000151376/ENSG00000155463/ENSG00000156467/ENSG00000165060/ENSG00000173660/ENSG00000184076/ENSG00000203667/ENSG00000239900	17
GO:0031122	BP cytoplasmic microtubule organization	17/5261	33/21724	0.000637613	ENSG00000015133/ENSG00000037042/ENSG00000065613/ENSG00000078674/ENSG00000095066/ENSG00000107404/ENSG00000110318/ENSG00000115355/ENSG00000119878/ENSG00000128159/ENSG00000130640/ENSG00000131462/ENSG00000134709/ENSG00000168172/ENSG00000173846/ENSG00000185043/ENSG00000212916	17
[truncated: 144 more rows]

## Sheet: Table S9
Table S9: Common biological process (BP) between two sets of samples
[truncated: 18 more rows]

[truncated: 1 more sheets: Table S10]
